# Supplementary material for: Novel pyroptosis-immune-related lncRNA signature exhibits a distinct immune cell infiltration landscape in breast cancer
Source: Front Immunol. 2025 Jan 21;15:1522327. doi: 10.3389/fimmu.2024.1522327 (PMC11790642; doi:10.3389/fimmu.2024.1522327)
Supplement: Supplementary file 1 [file DataSheet1.csv]

	Description	Category	Uniprot ID	Gifts	GC Id	Relevance score	GeneCards Link
GSDMD	Gasdermin D	Protein Coding	P57764	46	GC08P143553	21.22102737	https://www.genecards.org/cgi-bin/carddisp.pl?gene=GSDMD
GSDME	Gasdermin E	Protein Coding	O60443	45	GC07M024699	16.66502571	https://www.genecards.org/cgi-bin/carddisp.pl?gene=GSDME
NLRP3	NLR Family Pyrin Domain Containing 3	Protein Coding	Q96P20	57	GC01P247416	14.95335484	https://www.genecards.org/cgi-bin/carddisp.pl?gene=NLRP3
CASP1	Caspase 1	Protein Coding	P29466	58	GC11M105025	12.03650665	https://www.genecards.org/cgi-bin/carddisp.pl?gene=CASP1
CASP4	Caspase 4	Protein Coding	P49662	54	GC11M104942	11.57122898	https://www.genecards.org/cgi-bin/carddisp.pl?gene=CASP4
GSDMB	Gasdermin B	Protein Coding	Q8TAX9	42	GC17M039904	11.22058201	https://www.genecards.org/cgi-bin/carddisp.pl?gene=GSDMB
GSDMC	Gasdermin C	Protein Coding	Q9BYG8	40	GC08M129705	10.24784088	https://www.genecards.org/cgi-bin/carddisp.pl?gene=GSDMC
NLRP1	NLR Family Pyrin Domain Containing 1	Protein Coding	Q9C000	52	GC17M005499	8.509739876	https://www.genecards.org/cgi-bin/carddisp.pl?gene=NLRP1
CASP3	Caspase 3	Protein Coding	P42574	58	GC04M184627	8.398274422	https://www.genecards.org/cgi-bin/carddisp.pl?gene=CASP3
GSDMA	Gasdermin A	Protein Coding	Q96QA5	41	GC17P112235	8.317424774	https://www.genecards.org/cgi-bin/carddisp.pl?gene=GSDMA
AIM2	Absent In Melanoma 2	Protein Coding	O14862	50	GC01M161299	7.682734013	https://www.genecards.org/cgi-bin/carddisp.pl?gene=AIM2
CASP8	Caspase 8	Protein Coding	Q14790	61	GC02P201233	7.568121433	https://www.genecards.org/cgi-bin/carddisp.pl?gene=CASP8
IL1B	Interleukin 1 Beta	Protein Coding	P01584	56	GC02M112829	6.861948013	https://www.genecards.org/cgi-bin/carddisp.pl?gene=IL1B
GZMB	Granzyme B	Protein Coding	P10144	56	GC14M024630	6.478003502	https://www.genecards.org/cgi-bin/carddisp.pl?gene=GZMB
CASP5	Caspase 5	Protein Coding	P51878	52	GC11M126236	5.488858223	https://www.genecards.org/cgi-bin/carddisp.pl?gene=CASP5
PYCARD	PYD And CARD Domain Containing	Protein Coding	Q9ULZ3	51	GC16M031201	5.371705055	https://www.genecards.org/cgi-bin/carddisp.pl?gene=PYCARD
GZMA	Granzyme A	Protein Coding	P12544	51	GC05P055102	5.315723896	https://www.genecards.org/cgi-bin/carddisp.pl?gene=GZMA
IL18	Interleukin 18	Protein Coding	Q14116	53	GC11M112143	5.282200813	https://www.genecards.org/cgi-bin/carddisp.pl?gene=IL18
CARD8	Caspase Recruitment Domain Family Member 8	Protein Coding	Q9Y2G2	47	GC19M093027	5.248997211	https://www.genecards.org/cgi-bin/carddisp.pl?gene=CARD8
HMGB1	High Mobility Group Box 1	Protein Coding	P09429	57	GC13M030456	5.05666256	https://www.genecards.org/cgi-bin/carddisp.pl?gene=HMGB1
DPP9	Dipeptidyl Peptidase 9	Protein Coding	Q86TI2	51	GC19M091833	4.768600464	https://www.genecards.org/cgi-bin/carddisp.pl?gene=DPP9
ZBP1	Z-DNA Binding Protein 1	Protein Coding	Q9H171	50	GC20M057603	4.563633919	https://www.genecards.org/cgi-bin/carddisp.pl?gene=ZBP1
TRIM21	Tripartite Motif Containing 21	Protein Coding	P19474	52	GC11M004384	4.428537369	https://www.genecards.org/cgi-bin/carddisp.pl?gene=TRIM21
CASP6	Caspase 6	Protein Coding	P55212	57	GC04M109688	4.42668581	https://www.genecards.org/cgi-bin/carddisp.pl?gene=CASP6
APIP	APAF1 Interacting Protein	Protein Coding	Q96GX9	47	GC11M034854	4.354554176	https://www.genecards.org/cgi-bin/carddisp.pl?gene=APIP
ELANE	Elastase, Neutrophil Expressed	Protein Coding	P08246	60	GC19P111819	4.350114346	https://www.genecards.org/cgi-bin/carddisp.pl?gene=ELANE
NLRC4	NLR Family CARD Domain Containing 4	Protein Coding	Q9NPP4	52	GC02M032224	4.272661686	https://www.genecards.org/cgi-bin/carddisp.pl?gene=NLRC4
DPP8	Dipeptidyl Peptidase 8	Protein Coding	Q6V1X1	43	GC15M065442	4.16299057	https://www.genecards.org/cgi-bin/carddisp.pl?gene=DPP8
IFI27	Interferon Alpha Inducible Protein 27	Protein Coding	P40305	47	GC14P094104	4.021847725	https://www.genecards.org/cgi-bin/carddisp.pl?gene=IFI27
CD274	CD274 Molecule	Protein Coding	Q9NZQ7	54	GC09P005450	3.754377604	https://www.genecards.org/cgi-bin/carddisp.pl?gene=CD274
STAT3	Signal Transducer And Activator Of Transcription 3	Protein Coding	P40763	62	GC17M042313	3.678738832	https://www.genecards.org/cgi-bin/carddisp.pl?gene=STAT3
SIRT1	Sirtuin 1	Protein Coding	Q96EB6	58	GC10P067884	3.480212212	https://www.genecards.org/cgi-bin/carddisp.pl?gene=SIRT1
NAIP	NLR Family Apoptosis Inhibitory Protein	Protein Coding	Q13075	47	GC05M070968	3.262557507	https://www.genecards.org/cgi-bin/carddisp.pl?gene=NAIP
MEFV	MEFV Innate Immunity Regulator, Pyrin	Protein Coding	O15553	53	GC16M020459	3.262539864	https://www.genecards.org/cgi-bin/carddisp.pl?gene=MEFV
DDX3X	DEAD-Box Helicase 3 X-Linked	Protein Coding	O00571	56	GC0XP041333	3.261389256	https://www.genecards.org/cgi-bin/carddisp.pl?gene=DDX3X
NINJ1	Ninjurin 1	Protein Coding	Q92982	44	GC09M093121	3.215197086	https://www.genecards.org/cgi-bin/carddisp.pl?gene=NINJ1
TRIM24	Tripartite Motif Containing 24	Protein Coding	O15164	54	GC07P138460	3.174013615	https://www.genecards.org/cgi-bin/carddisp.pl?gene=TRIM24
CASP7	Caspase 7	Protein Coding	P55210	58	GC10P113679	3.130830526	https://www.genecards.org/cgi-bin/carddisp.pl?gene=CASP7
AGER	Advanced Glycosylation End-Product Specific Receptor	Protein Coding	Q15109	55	GC06M032180	3.127446175	https://www.genecards.org/cgi-bin/carddisp.pl?gene=AGER
MAPK14	Mitogen-Activated Protein Kinase 14	Protein Coding	Q16539	60	GC06P134977	3.087943554	https://www.genecards.org/cgi-bin/carddisp.pl?gene=MAPK14
GBP1	Guanylate Binding Protein 1	Protein Coding	P32455	47	GC01M089052	3.086289644	https://www.genecards.org/cgi-bin/carddisp.pl?gene=GBP1
MAP3K20	Mitogen-Activated Protein Kinase Kinase Kinase 20	Protein Coding	Q9NYL2	53	GC02P173076	2.894287109	https://www.genecards.org/cgi-bin/carddisp.pl?gene=MAP3K20
DNMT1	DNA Methyltransferase 1	Protein Coding	P26358	61	GC19M010133	2.853381634	https://www.genecards.org/cgi-bin/carddisp.pl?gene=DNMT1
DHX9	DExH-Box Helicase 9	Protein Coding	Q08211	52	GC01P182839	2.801312685	https://www.genecards.org/cgi-bin/carddisp.pl?gene=DHX9
NLRP9	NLR Family Pyrin Domain Containing 9	Protein Coding	Q7RTR0	40	GC19M093399	2.801312685	https://www.genecards.org/cgi-bin/carddisp.pl?gene=NLRP9
TNFRSF21	TNF Receptor Superfamily Member 21	Protein Coding	O75509	49	GC06M047231	2.794997215	https://www.genecards.org/cgi-bin/carddisp.pl?gene=TNFRSF21
TP53	Tumor Protein P53	Protein Coding	P04637	62	GC17M007661	2.75248909	https://www.genecards.org/cgi-bin/carddisp.pl?gene=TP53
H2AX	H2A.X Variant Histone	Protein Coding	P16104	53	GC11M126556	2.69603157	https://www.genecards.org/cgi-bin/carddisp.pl?gene=H2AX
H2AC20	H2A Clustered Histone 20	Protein Coding	Q16777	45	GC01P164204	2.69603157	https://www.genecards.org/cgi-bin/carddisp.pl?gene=H2AC20
TUG1	Taurine Up-Regulated 1	Protein Coding	A0A6I8PU40	32	GC22P030969	2.630889416	https://www.genecards.org/cgi-bin/carddisp.pl?gene=TUG1
MTOR	Mechanistic Target Of Rapamycin Kinase	Protein Coding	P42345	64	GC01M011106	2.599530697	https://www.genecards.org/cgi-bin/carddisp.pl?gene=MTOR
TP63	Tumor Protein P63	Protein Coding	Q9H3D4	55	GC03P189598	2.589552402	https://www.genecards.org/cgi-bin/carddisp.pl?gene=TP63
CHMP4B	Charged Multivesicular Body Protein 4B	Protein Coding	Q9H444	51	GC20P040781	2.487060308	https://www.genecards.org/cgi-bin/carddisp.pl?gene=CHMP4B
CHMP3	Charged Multivesicular Body Protein 3	Protein Coding	Q9Y3E7	45	GC02M086505	2.487060308	https://www.genecards.org/cgi-bin/carddisp.pl?gene=CHMP3
FOXO3	Forkhead Box O3	Protein Coding	O43524	56	GC06P108559	2.424934387	https://www.genecards.org/cgi-bin/carddisp.pl?gene=FOXO3
ATG5	Autophagy Related 5	Protein Coding	Q9H1Y0	54	GC06M106045	2.349997997	https://www.genecards.org/cgi-bin/carddisp.pl?gene=ATG5
NFKB1	Nuclear Factor Kappa B Subunit 1	Protein Coding	P19838	61	GC04P102501	2.329838276	https://www.genecards.org/cgi-bin/carddisp.pl?gene=NFKB1
CTSG	Cathepsin G	Protein Coding	P08311	53	GC14M024573	2.326610088	https://www.genecards.org/cgi-bin/carddisp.pl?gene=CTSG
ELAVL1	ELAV Like RNA Binding Protein 1	Protein Coding	Q15717	50	GC19M007958	2.30899477	https://www.genecards.org/cgi-bin/carddisp.pl?gene=ELAVL1
TXNIP	Thioredoxin Interacting Protein	Protein Coding	Q9H3M7	47	GC01M145992	2.287392139	https://www.genecards.org/cgi-bin/carddisp.pl?gene=TXNIP
NLRP6	NLR Family Pyrin Domain Containing 6	Protein Coding	P59044	46	GC11P000278	2.201084137	https://www.genecards.org/cgi-bin/carddisp.pl?gene=NLRP6
MAPK11	Mitogen-Activated Protein Kinase 11	Protein Coding	Q15759	54	GC22M050263	2.159585238	https://www.genecards.org/cgi-bin/carddisp.pl?gene=MAPK11
NEK7	NIMA Related Kinase 7	Protein Coding	Q8TDX7	47	GC01P198156	2.075438261	https://www.genecards.org/cgi-bin/carddisp.pl?gene=NEK7
NFE2L2	NFE2 Like BZIP Transcription Factor 2	Protein Coding	Q16236	60	GC02M177227	2.05480504	https://www.genecards.org/cgi-bin/carddisp.pl?gene=NFE2L2
ADIPOQ	Adiponectin, C1Q And Collagen Domain Containing	Protein Coding	Q15848	55	GC03P186842	2.05480504	https://www.genecards.org/cgi-bin/carddisp.pl?gene=ADIPOQ
TNF	Tumor Necrosis Factor	Protein Coding	P01375	61	GC06P134820	2.052987814	https://www.genecards.org/cgi-bin/carddisp.pl?gene=TNF
TREM2	Triggering Receptor Expressed On Myeloid Cells 2	Protein Coding	Q9NZC2	53	GC06M093978	1.999838591	https://www.genecards.org/cgi-bin/carddisp.pl?gene=TREM2
VEGFA	Vascular Endothelial Growth Factor A	Protein Coding	P15692	57	GC06P043770	1.972660184	https://www.genecards.org/cgi-bin/carddisp.pl?gene=VEGFA
HDAC2	Histone Deacetylase 2	Protein Coding	Q92769	61	GC06M113933	1.876548767	https://www.genecards.org/cgi-bin/carddisp.pl?gene=HDAC2
STING1	Stimulator Of Interferon Response CGAMP Interactor 1	Protein Coding	Q86WV6	50	GC05M139492	1.876548767	https://www.genecards.org/cgi-bin/carddisp.pl?gene=STING1
METTL3	Methyltransferase 3, N6-Adenosine-Methyltransferase Complex Catalytic Subunit	Protein Coding	Q86U44	50	GC14M021498	1.849317074	https://www.genecards.org/cgi-bin/carddisp.pl?gene=METTL3
PRMT5	Protein Arginine Methyltransferase 5	Protein Coding	O14744	53	GC14M022920	1.820323348	https://www.genecards.org/cgi-bin/carddisp.pl?gene=PRMT5
TREM1	Triggering Receptor Expressed On Myeloid Cells 1	Protein Coding	Q9NP99	51	GC06M041267	1.820323348	https://www.genecards.org/cgi-bin/carddisp.pl?gene=TREM1
FLNA	Filamin A	Protein Coding	P21333	57	GC0XM154348	1.755299449	https://www.genecards.org/cgi-bin/carddisp.pl?gene=FLNA
PTX3	Pentraxin 3	Protein Coding	P26022	51	GC03P157436	1.755299449	https://www.genecards.org/cgi-bin/carddisp.pl?gene=PTX3
GBP5	Guanylate Binding Protein 5	Protein Coding	Q96PP8	43	GC01M089259	1.718999743	https://www.genecards.org/cgi-bin/carddisp.pl?gene=GBP5
STAT2	Signal Transducer And Activator Of Transcription 2	Protein Coding	P52630	57	GC12M056341	1.675303221	https://www.genecards.org/cgi-bin/carddisp.pl?gene=STAT2
TRAF3	TNF Receptor Associated Factor 3	Protein Coding	Q13114	55	GC14P115798	1.675303221	https://www.genecards.org/cgi-bin/carddisp.pl?gene=TRAF3
FOXP3	Forkhead Box P3	Protein Coding	Q9BZS1	56	GC0XM049250	1.626081347	https://www.genecards.org/cgi-bin/carddisp.pl?gene=FOXP3
SESN2	Sestrin 2	Protein Coding	P58004	45	GC01P042149	1.626081347	https://www.genecards.org/cgi-bin/carddisp.pl?gene=SESN2
TLR4	Toll Like Receptor 4	Protein Coding	O00206	60	GC09P117704	1.573093414	https://www.genecards.org/cgi-bin/carddisp.pl?gene=TLR4
BRD4	Bromodomain Containing 4	Protein Coding	O60885	55	GC19M092256	1.573093414	https://www.genecards.org/cgi-bin/carddisp.pl?gene=BRD4
NLRP7	NLR Family Pyrin Domain Containing 7	Protein Coding	Q8WX94	48	GC19M054923	1.573093414	https://www.genecards.org/cgi-bin/carddisp.pl?gene=NLRP7
MMP9	Matrix Metallopeptidase 9	Protein Coding	P14780	62	GC20P046008	1.516635895	https://www.genecards.org/cgi-bin/carddisp.pl?gene=MMP9
RELA	RELA Proto-Oncogene, NF-KB Subunit	Protein Coding	Q04206	60	GC11M065653	1.516635895	https://www.genecards.org/cgi-bin/carddisp.pl?gene=RELA
BRCA1	BRCA1 DNA Repair Associated	Protein Coding	P38398	59	GC17M043044	1.516635895	https://www.genecards.org/cgi-bin/carddisp.pl?gene=BRCA1
GSTP1	Glutathione S-Transferase Pi 1	Protein Coding	P09211	59	GC11P067583	1.516635895	https://www.genecards.org/cgi-bin/carddisp.pl?gene=GSTP1
SERPINC1	Serpin Family C Member 1	Protein Coding	P01008	59	GC01M174949	1.516635895	https://www.genecards.org/cgi-bin/carddisp.pl?gene=SERPINC1
CD55	CD55 Molecule (Cromer Blood Group)	Protein Coding	P08174	58	GC01P207321	1.516635895	https://www.genecards.org/cgi-bin/carddisp.pl?gene=CD55
COL2A1	Collagen Type II Alpha 1 Chain	Protein Coding	P02458	58	GC12M047972	1.516635895	https://www.genecards.org/cgi-bin/carddisp.pl?gene=COL2A1
CYBB	Cytochrome B-245 Beta Chain	Protein Coding	P04839	58	GC0XP037780	1.516635895	https://www.genecards.org/cgi-bin/carddisp.pl?gene=CYBB
GGT1	Gamma-Glutamyltransferase 1	Protein Coding	P19440	58	GC22P024583	1.516635895	https://www.genecards.org/cgi-bin/carddisp.pl?gene=GGT1
CDKN1B	Cyclin Dependent Kinase Inhibitor 1B	Protein Coding	P46527	57	GC12P039206	1.516635895	https://www.genecards.org/cgi-bin/carddisp.pl?gene=CDKN1B
GALNS	Galactosamine (N-Acetyl)-6-Sulfatase	Protein Coding	P34059	56	GC16M088813	1.516635895	https://www.genecards.org/cgi-bin/carddisp.pl?gene=GALNS
PAH	Phenylalanine Hydroxylase	Protein Coding	P00439	56	GC12M102836	1.516635895	https://www.genecards.org/cgi-bin/carddisp.pl?gene=PAH
RPS19	Ribosomal Protein S19	Protein Coding	P39019	56	GC19P113140	1.516635895	https://www.genecards.org/cgi-bin/carddisp.pl?gene=RPS19
CA1	Carbonic Anhydrase 1	Protein Coding	P00915	55	GC08M085327	1.516635895	https://www.genecards.org/cgi-bin/carddisp.pl?gene=CA1
SERPINH1	Serpin Family H Member 1	Protein Coding	P50454	55	GC11P075562	1.516635895	https://www.genecards.org/cgi-bin/carddisp.pl?gene=SERPINH1
ALOX15	Arachidonate 15-Lipoxygenase	Protein Coding	P16050	54	GC17M004630	1.516635895	https://www.genecards.org/cgi-bin/carddisp.pl?gene=ALOX15
BCL6	BCL6 Transcription Repressor	Protein Coding	P41182	54	GC03M187721	1.516635895	https://www.genecards.org/cgi-bin/carddisp.pl?gene=BCL6
HP	Haptoglobin	Protein Coding	P00738	54	GC16P083106	1.516635895	https://www.genecards.org/cgi-bin/carddisp.pl?gene=HP
LCN2	Lipocalin 2	Protein Coding	P80188	54	GC09P128149	1.516635895	https://www.genecards.org/cgi-bin/carddisp.pl?gene=LCN2
TRAF2	TNF Receptor Associated Factor 2	Protein Coding	Q12933	54	GC09P136881	1.516635895	https://www.genecards.org/cgi-bin/carddisp.pl?gene=TRAF2
FMR1	Fragile X Messenger Ribonucleoprotein 1	Protein Coding	Q06787	53	GC0XP148000	1.516635895	https://www.genecards.org/cgi-bin/carddisp.pl?gene=FMR1
PLAUR	Plasminogen Activator, Urokinase Receptor	Protein Coding	Q03405	53	GC19M043646	1.516635895	https://www.genecards.org/cgi-bin/carddisp.pl?gene=PLAUR
S100A9	S100 Calcium Binding Protein A9	Protein Coding	P06702	53	GC01P153357	1.516635895	https://www.genecards.org/cgi-bin/carddisp.pl?gene=S100A9
CMA1	Chymase 1	Protein Coding	P23946	52	GC14M027103	1.516635895	https://www.genecards.org/cgi-bin/carddisp.pl?gene=CMA1
FCGRT	Fc Gamma Receptor And Transporter	Protein Coding	P55899	52	GC19P049506	1.516635895	https://www.genecards.org/cgi-bin/carddisp.pl?gene=FCGRT
GABRG3	Gamma-Aminobutyric Acid Type A Receptor Subunit Gamma3	Protein Coding	Q99928	52	GC15P026971	1.516635895	https://www.genecards.org/cgi-bin/carddisp.pl?gene=GABRG3
SIRT6	Sirtuin 6	Protein Coding	Q8N6T7	52	GC19M004174	1.516635895	https://www.genecards.org/cgi-bin/carddisp.pl?gene=SIRT6
CUL4B	Cullin 4B	Protein Coding	Q13620	51	GC0XM120524	1.516635895	https://www.genecards.org/cgi-bin/carddisp.pl?gene=CUL4B
P4HA1	Prolyl 4-Hydroxylase Subunit Alpha 1	Protein Coding	P13674	51	GC10M073007	1.516635895	https://www.genecards.org/cgi-bin/carddisp.pl?gene=P4HA1
RASGRF1	Ras Protein Specific Guanine Nucleotide Releasing Factor 1	Protein Coding	Q13972	51	GC15M078959	1.516635895	https://www.genecards.org/cgi-bin/carddisp.pl?gene=RASGRF1
S100A8	S100 Calcium Binding Protein A8	Protein Coding	P05109	51	GC01M160881	1.516635895	https://www.genecards.org/cgi-bin/carddisp.pl?gene=S100A8
CLEC3B	C-Type Lectin Domain Family 3 Member B	Protein Coding	P05452	50	GC03P057370	1.516635895	https://www.genecards.org/cgi-bin/carddisp.pl?gene=CLEC3B
FKBP10	FKBP Prolyl Isomerase 10	Protein Coding	Q96AY3	50	GC17P041812	1.516635895	https://www.genecards.org/cgi-bin/carddisp.pl?gene=FKBP10
FSTL1	Follistatin Like 1	Protein Coding	Q12841	50	GC03M120392	1.516635895	https://www.genecards.org/cgi-bin/carddisp.pl?gene=FSTL1
PVALB	Parvalbumin	Protein Coding	P20472	50	GC22M036800	1.516635895	https://www.genecards.org/cgi-bin/carddisp.pl?gene=PVALB
SLC4A2	Solute Carrier Family 4 Member 2	Protein Coding	P04920	50	GC07P151057	1.516635895	https://www.genecards.org/cgi-bin/carddisp.pl?gene=SLC4A2
CPA3	Carboxypeptidase A3	Protein Coding	P15088	49	GC03P148865	1.516635895	https://www.genecards.org/cgi-bin/carddisp.pl?gene=CPA3
PPIC	Peptidylprolyl Isomerase C	Protein Coding	P45877	49	GC05M123023	1.516635895	https://www.genecards.org/cgi-bin/carddisp.pl?gene=PPIC
PRG2	Proteoglycan 2, Pro Eosinophil Major Basic Protein	Protein Coding	P13727	49	GC11M057386	1.516635895	https://www.genecards.org/cgi-bin/carddisp.pl?gene=PRG2
RPL3	Ribosomal Protein L3	Protein Coding	P39023	49	GC22M077115	1.516635895	https://www.genecards.org/cgi-bin/carddisp.pl?gene=RPL3
RPL7A	Ribosomal Protein L7a	Protein Coding	P62424	49	GC09P133348	1.516635895	https://www.genecards.org/cgi-bin/carddisp.pl?gene=RPL7A
ANKLE2	Ankyrin Repeat And LEM Domain Containing 2	Protein Coding	Q86XL3	48	GC12M132725	1.516635895	https://www.genecards.org/cgi-bin/carddisp.pl?gene=ANKLE2
H1-2	H1.2 Linker Histone, Cluster Member	Protein Coding	P16403	48	GC06M093421	1.516635895	https://www.genecards.org/cgi-bin/carddisp.pl?gene=H1-2
USP48	Ubiquitin Specific Peptidase 48	Protein Coding	Q86UV5	48	GC01M021678	1.516635895	https://www.genecards.org/cgi-bin/carddisp.pl?gene=USP48
GAR1	GAR1 Ribonucleoprotein	Protein Coding	Q9NY12	47	GC04P109815	1.516635895	https://www.genecards.org/cgi-bin/carddisp.pl?gene=GAR1
RPL27A	Ribosomal Protein L27a	Protein Coding	P46776	47	GC11P008682	1.516635895	https://www.genecards.org/cgi-bin/carddisp.pl?gene=RPL27A
DHX8	DEAH-Box Helicase 8	Protein Coding	Q14562	46	GC17P043483	1.516635895	https://www.genecards.org/cgi-bin/carddisp.pl?gene=DHX8
H1-5	H1.5 Linker Histone, Cluster Member	Protein Coding	P16401	46	GC06M094893	1.516635895	https://www.genecards.org/cgi-bin/carddisp.pl?gene=H1-5
SSR1	Signal Sequence Receptor Subunit 1	Protein Coding	P43307	46	GC06M007268	1.516635895	https://www.genecards.org/cgi-bin/carddisp.pl?gene=SSR1
ACSM3	Acyl-CoA Synthetase Medium Chain Family Member 3	Protein Coding	Q53FZ2	45	GC16P020610	1.516635895	https://www.genecards.org/cgi-bin/carddisp.pl?gene=ACSM3
RBM26	RNA Binding Motif Protein 26	Protein Coding	Q5T8P6	45	GC13M079311	1.516635895	https://www.genecards.org/cgi-bin/carddisp.pl?gene=RBM26
SRP14	Signal Recognition Particle 14	Protein Coding	P37108	45	GC15M040035	1.516635895	https://www.genecards.org/cgi-bin/carddisp.pl?gene=SRP14
H1-1	H1.1 Linker Histone, Cluster Member	Protein Coding	Q02539	44	GC06M093415	1.516635895	https://www.genecards.org/cgi-bin/carddisp.pl?gene=H1-1
PROM2	Prominin 2	Protein Coding	Q8N271	43	GC02P095274	1.516635895	https://www.genecards.org/cgi-bin/carddisp.pl?gene=PROM2
HEATR5A	HEAT Repeat Containing 5A	Protein Coding	Q86XA9	39	GC14M031291	1.516635895	https://www.genecards.org/cgi-bin/carddisp.pl?gene=HEATR5A
ZNF329	Zinc Finger Protein 329	Protein Coding	Q86UD4	36	GC19M093481	1.516635895	https://www.genecards.org/cgi-bin/carddisp.pl?gene=ZNF329
GJA1	Gap Junction Protein Alpha 1	Protein Coding	P17302	59	GC06P136245	1.492138386	https://www.genecards.org/cgi-bin/carddisp.pl?gene=GJA1
ANXA3	Annexin A3	Protein Coding	P12429	51	GC04P078551	1.492138386	https://www.genecards.org/cgi-bin/carddisp.pl?gene=ANXA3
HTRA1	HtrA Serine Peptidase 1	Protein Coding	Q92743	54	GC10P122461	1.479075789	https://www.genecards.org/cgi-bin/carddisp.pl?gene=HTRA1
SIRT3	Sirtuin 3	Protein Coding	Q9NTG7	56	GC11M000215	1.466382027	https://www.genecards.org/cgi-bin/carddisp.pl?gene=SIRT3
FUS	FUS RNA Binding Protein	Protein Coding	P35637	54	GC16P031180	1.466382027	https://www.genecards.org/cgi-bin/carddisp.pl?gene=FUS
SNIP1	Smad Nuclear Interacting Protein 1	Protein Coding	Q8TAD8	49	GC01M037534	1.466382027	https://www.genecards.org/cgi-bin/carddisp.pl?gene=SNIP1
IRF1	Interferon Regulatory Factor 1	Protein Coding	P10914	55	GC05M132440	1.454302192	https://www.genecards.org/cgi-bin/carddisp.pl?gene=IRF1
PRDM1	PR/SET Domain 1	Protein Coding	O75626	53	GC06P135836	1.441607714	https://www.genecards.org/cgi-bin/carddisp.pl?gene=PRDM1
PCSK9	Proprotein Convertase Subtilisin/Kexin Type 9	Protein Coding	Q8NBP7	59	GC01P055039	1.439150453	https://www.genecards.org/cgi-bin/carddisp.pl?gene=PCSK9
TNFRSF11B	TNF Receptor Superfamily Member 11b	Protein Coding	O00300	56	GC08M118923	1.439150453	https://www.genecards.org/cgi-bin/carddisp.pl?gene=TNFRSF11B
GATA1	GATA Binding Protein 1	Protein Coding	P15976	55	GC0XP048786	1.439150453	https://www.genecards.org/cgi-bin/carddisp.pl?gene=GATA1
ADAR	Adenosine Deaminase RNA Specific	Protein Coding	P55265	54	GC01M160957	1.439150453	https://www.genecards.org/cgi-bin/carddisp.pl?gene=ADAR
IFI16	Interferon Gamma Inducible Protein 16	Protein Coding	Q16666	52	GC01P158999	1.439150453	https://www.genecards.org/cgi-bin/carddisp.pl?gene=IFI16
IL17A	Interleukin 17A	Protein Coding	Q16552	52	GC06P052186	1.439150453	https://www.genecards.org/cgi-bin/carddisp.pl?gene=IL17A
PKM	Pyruvate Kinase M1/2	Protein Coding	P14618	58	GC15M072199	1.410156608	https://www.genecards.org/cgi-bin/carddisp.pl?gene=PKM
VDR	Vitamin D Receptor	Protein Coding	P11473	57	GC12M047841	1.410156608	https://www.genecards.org/cgi-bin/carddisp.pl?gene=VDR
PINK1	PTEN Induced Kinase 1	Protein Coding	Q9BXM7	55	GC01P041392	1.410156608	https://www.genecards.org/cgi-bin/carddisp.pl?gene=PINK1
IKBKE	Inhibitor Of Nuclear Factor Kappa B Kinase Subunit Epsilon	Protein Coding	Q14164	54	GC01P206470	1.410156608	https://www.genecards.org/cgi-bin/carddisp.pl?gene=IKBKE
KIF23	Kinesin Family Member 23	Protein Coding	Q02241	52	GC15P069414	1.410156608	https://www.genecards.org/cgi-bin/carddisp.pl?gene=KIF23
MDH1	Malate Dehydrogenase 1	Protein Coding	P40925	51	GC02P063557	1.410156608	https://www.genecards.org/cgi-bin/carddisp.pl?gene=MDH1
ARID5B	AT-Rich Interaction Domain 5B	Protein Coding	Q14865	48	GC10P061901	1.410156608	https://www.genecards.org/cgi-bin/carddisp.pl?gene=ARID5B
CRTAC1	Cartilage Acidic Protein 1	Protein Coding	Q9NQ79	45	GC10M097865	1.410156608	https://www.genecards.org/cgi-bin/carddisp.pl?gene=CRTAC1
ALKBH5	AlkB Homolog 5, RNA Demethylase	Protein Coding	Q6P6C2	44	GC17P018183	1.410156608	https://www.genecards.org/cgi-bin/carddisp.pl?gene=ALKBH5
IRF2	Interferon Regulatory Factor 2	Protein Coding	P14316	51	GC04M184387	1.40385592	https://www.genecards.org/cgi-bin/carddisp.pl?gene=IRF2
SQSTM1	Sequestosome 1	Protein Coding	Q13501	58	GC05P179806	1.399079561	https://www.genecards.org/cgi-bin/carddisp.pl?gene=SQSTM1
MLKL	Mixed Lineage Kinase Domain Like Pseudokinase	Protein Coding	Q8NB16	51	GC16M074829	1.399079561	https://www.genecards.org/cgi-bin/carddisp.pl?gene=MLKL
NR4A1	Nuclear Receptor Subfamily 4 Group A Member 1	Protein Coding	P22736	55	GC12P052022	1.384840488	https://www.genecards.org/cgi-bin/carddisp.pl?gene=NR4A1
UBR2	Ubiquitin Protein Ligase E3 Component N-Recognin 2	Protein Coding	Q8IWV8	48	GC06P135028	1.384840488	https://www.genecards.org/cgi-bin/carddisp.pl?gene=UBR2
NINJ2	Ninjurin 2	Protein Coding	Q9NZG7	41	GC12M000564	1.384840488	https://www.genecards.org/cgi-bin/carddisp.pl?gene=NINJ2
SLC46A2	Solute Carrier Family 46 Member 2	Protein Coding	Q9BY10	41	GC09M112878	1.384840488	https://www.genecards.org/cgi-bin/carddisp.pl?gene=SLC46A2
CPTP	Ceramide-1-Phosphate Transfer Protein	Protein Coding	Q5TA50	40	GC01P020470	1.384840488	https://www.genecards.org/cgi-bin/carddisp.pl?gene=CPTP
ETS1	ETS Proto-Oncogene 1, Transcription Factor	Protein Coding	P14921	56	GC11M128458	1.379006505	https://www.genecards.org/cgi-bin/carddisp.pl?gene=ETS1
TRAF6	TNF Receptor Associated Factor 6	Protein Coding	Q9Y4K3	55	GC11M036467	1.379006505	https://www.genecards.org/cgi-bin/carddisp.pl?gene=TRAF6
TET2	Tet Methylcytosine Dioxygenase 2	Protein Coding	Q6N021	54	GC04P105145	1.379006505	https://www.genecards.org/cgi-bin/carddisp.pl?gene=TET2
CEBPB	CCAAT Enhancer Binding Protein Beta	Protein Coding	P17676	53	GC20P050190	1.379006505	https://www.genecards.org/cgi-bin/carddisp.pl?gene=CEBPB
S100A4	S100 Calcium Binding Protein A4	Protein Coding	P26447	53	GC01M153543	1.379006505	https://www.genecards.org/cgi-bin/carddisp.pl?gene=S100A4
SNRPN	Small Nuclear Ribonucleoprotein Polypeptide N	Protein Coding	P63162	53	GC15P024823	1.379006505	https://www.genecards.org/cgi-bin/carddisp.pl?gene=SNRPN
INPP5D	Inositol Polyphosphate-5-Phosphatase D	Protein Coding	Q92835	52	GC02P233059	1.379006505	https://www.genecards.org/cgi-bin/carddisp.pl?gene=INPP5D
IQGAP1	IQ Motif Containing GTPase Activating Protein 1	Protein Coding	P46940	52	GC15P090388	1.379006505	https://www.genecards.org/cgi-bin/carddisp.pl?gene=IQGAP1
RBMX	RNA Binding Motif Protein X-Linked	Protein Coding	P38159	50	GC0XM136848	1.379006505	https://www.genecards.org/cgi-bin/carddisp.pl?gene=RBMX
TOMM20	Translocase Of Outer Mitochondrial Membrane 20	Protein Coding	Q15388	48	GC01M235109	1.379006505	https://www.genecards.org/cgi-bin/carddisp.pl?gene=TOMM20
UTS2	Urotensin 2	Protein Coding	O95399	48	GC01M007843	1.379006505	https://www.genecards.org/cgi-bin/carddisp.pl?gene=UTS2
CTSV	Cathepsin V	Protein Coding	O60911	47	GC09M097029	1.379006505	https://www.genecards.org/cgi-bin/carddisp.pl?gene=CTSV
SIGLEC15	Sialic Acid Binding Ig Like Lectin 15	Protein Coding	Q6ZMC9	43	GC18P045825	1.379006505	https://www.genecards.org/cgi-bin/carddisp.pl?gene=SIGLEC15
ZNF532	Zinc Finger Protein 532	Protein Coding	Q9HCE3	39	GC18P058862	1.379006505	https://www.genecards.org/cgi-bin/carddisp.pl?gene=ZNF532
TRIM45	Tripartite Motif Containing 45	Protein Coding	Q9H8W5	38	GC01M117111	1.379006505	https://www.genecards.org/cgi-bin/carddisp.pl?gene=TRIM45
ULK1	Unc-51 Like Autophagy Activating Kinase 1	Protein Coding	O75385	53	GC12P131894	1.348633289	https://www.genecards.org/cgi-bin/carddisp.pl?gene=ULK1
PTPN11	Protein Tyrosine Phosphatase Non-Receptor Type 11	Protein Coding	Q06124	62	GC12P112418	1.345132828	https://www.genecards.org/cgi-bin/carddisp.pl?gene=PTPN11
SMAD2	SMAD Family Member 2	Protein Coding	Q15796	60	GC18M047809	1.345132828	https://www.genecards.org/cgi-bin/carddisp.pl?gene=SMAD2
APOE	Apolipoprotein E	Protein Coding	P02649	59	GC19P113251	1.345132828	https://www.genecards.org/cgi-bin/carddisp.pl?gene=APOE
ROCK1	Rho Associated Coiled-Coil Containing Protein Kinase 1	Protein Coding	Q13464	58	GC18M034018	1.345132828	https://www.genecards.org/cgi-bin/carddisp.pl?gene=ROCK1
SDHB	Succinate Dehydrogenase Complex Iron Sulfur Subunit B	Protein Coding	P21912	57	GC01M019222	1.345132828	https://www.genecards.org/cgi-bin/carddisp.pl?gene=SDHB
IKBKG	Inhibitor Of Nuclear Factor Kappa B Kinase Regulatory Subunit Gamma	Protein Coding	Q9Y6K9	56	GC0XP154541	1.345132828	https://www.genecards.org/cgi-bin/carddisp.pl?gene=IKBKG
PAK2	P21 (RAC1) Activated Kinase 2	Protein Coding	Q13177	56	GC03P196739	1.345132828	https://www.genecards.org/cgi-bin/carddisp.pl?gene=PAK2
ANXA1	Annexin A1	Protein Coding	P04083	55	GC09P073151	1.345132828	https://www.genecards.org/cgi-bin/carddisp.pl?gene=ANXA1
GATA6	GATA Binding Protein 6	Protein Coding	Q92908	55	GC18P022169	1.345132828	https://www.genecards.org/cgi-bin/carddisp.pl?gene=GATA6
P2RX7	Purinergic Receptor P2X 7	Protein Coding	Q99572	55	GC12P133258	1.345132828	https://www.genecards.org/cgi-bin/carddisp.pl?gene=P2RX7
APOC3	Apolipoprotein C3	Protein Coding	P02656	54	GC11P116829	1.345132828	https://www.genecards.org/cgi-bin/carddisp.pl?gene=APOC3
EEF2K	Eukaryotic Elongation Factor 2 Kinase	Protein Coding	O00418	54	GC16P081129	1.345132828	https://www.genecards.org/cgi-bin/carddisp.pl?gene=EEF2K
FPR2	Formyl Peptide Receptor 2	Protein Coding	P25090	54	GC19P051752	1.345132828	https://www.genecards.org/cgi-bin/carddisp.pl?gene=FPR2
ATP6AP1	ATPase H+ Transporting Accessory Protein 1	Protein Coding	Q15904	53	GC0XP154428	1.345132828	https://www.genecards.org/cgi-bin/carddisp.pl?gene=ATP6AP1
TNFSF10	TNF Superfamily Member 10	Protein Coding	P50591	53	GC03M172505	1.345132828	https://www.genecards.org/cgi-bin/carddisp.pl?gene=TNFSF10
NDUFA13	NADH:Ubiquinone Oxidoreductase Subunit A13	Protein Coding	Q9P0J0	52	GC19P019515	1.345132828	https://www.genecards.org/cgi-bin/carddisp.pl?gene=NDUFA13
TRIM25	Tripartite Motif Containing 25	Protein Coding	Q14258	52	GC17M056836	1.345132828	https://www.genecards.org/cgi-bin/carddisp.pl?gene=TRIM25
GABARAP	GABA Type A Receptor-Associated Protein	Protein Coding	O95166	51	GC17M007240	1.345132828	https://www.genecards.org/cgi-bin/carddisp.pl?gene=GABARAP
SMC4	Structural Maintenance Of Chromosomes 4	Protein Coding	Q9NTJ3	51	GC03P160399	1.345132828	https://www.genecards.org/cgi-bin/carddisp.pl?gene=SMC4
FOXO4	Forkhead Box O4	Protein Coding	P98177	50	GC0XP071095	1.345132828	https://www.genecards.org/cgi-bin/carddisp.pl?gene=FOXO4
SYVN1	Synoviolin 1	Protein Coding	Q86TM6	50	GC11M125363	1.345132828	https://www.genecards.org/cgi-bin/carddisp.pl?gene=SYVN1
GABARAPL1	GABA Type A Receptor Associated Protein Like 1	Protein Coding	Q9H0R8	49	GC12P010212	1.345132828	https://www.genecards.org/cgi-bin/carddisp.pl?gene=GABARAPL1
FGF21	Fibroblast Growth Factor 21	Protein Coding	Q9NSA1	48	GC19P113390	1.345132828	https://www.genecards.org/cgi-bin/carddisp.pl?gene=FGF21
IL37	Interleukin 37	Protein Coding	Q9NZH6	48	GC02P143683	1.345132828	https://www.genecards.org/cgi-bin/carddisp.pl?gene=IL37
SETD7	SET Domain Containing 7, Histone Lysine Methyltransferase	Protein Coding	Q8WTS6	48	GC04M139495	1.345132828	https://www.genecards.org/cgi-bin/carddisp.pl?gene=SETD7
SLC6A14	Solute Carrier Family 6 Member 14	Protein Coding	Q9UN76	48	GC0XP116436	1.345132828	https://www.genecards.org/cgi-bin/carddisp.pl?gene=SLC6A14
TRIM38	Tripartite Motif Containing 38	Protein Coding	O00635	48	GC06P025962	1.345132828	https://www.genecards.org/cgi-bin/carddisp.pl?gene=TRIM38
KCNK5	Potassium Two Pore Domain Channel Subfamily K Member 5	Protein Coding	O95279	47	GC06M093950	1.345132828	https://www.genecards.org/cgi-bin/carddisp.pl?gene=KCNK5
PLA2R1	Phospholipase A2 Receptor 1	Protein Coding	Q13018	47	GC02M159924	1.345132828	https://www.genecards.org/cgi-bin/carddisp.pl?gene=PLA2R1
SMURF2	SMAD Specific E3 Ubiquitin Protein Ligase 2	Protein Coding	Q9HAU4	47	GC17M064542	1.345132828	https://www.genecards.org/cgi-bin/carddisp.pl?gene=SMURF2
NLRX1	NLR Family Member X1	Protein Coding	Q86UT6	45	GC11P119166	1.345132828	https://www.genecards.org/cgi-bin/carddisp.pl?gene=NLRX1
DTX3L	Deltex E3 Ubiquitin Ligase 3L	Protein Coding	Q8TDB6	44	GC03P122564	1.345132828	https://www.genecards.org/cgi-bin/carddisp.pl?gene=DTX3L
IL1A	Interleukin 1 Alpha	Protein Coding	P01583	54	GC02M112773	1.33811307	https://www.genecards.org/cgi-bin/carddisp.pl?gene=IL1A
APOA1	Apolipoprotein A1	Protein Coding	P02647	59	GC11M116835	1.307664633	https://www.genecards.org/cgi-bin/carddisp.pl?gene=APOA1
FASN	Fatty Acid Synthase	Protein Coding	P49327	58	GC17M082078	1.307664633	https://www.genecards.org/cgi-bin/carddisp.pl?gene=FASN
SGK1	Serum/Glucocorticoid Regulated Kinase 1	Protein Coding	O00141	58	GC06M134169	1.307664633	https://www.genecards.org/cgi-bin/carddisp.pl?gene=SGK1
IKZF1	IKAROS Family Zinc Finger 1	Protein Coding	Q13422	57	GC07P050303	1.307664633	https://www.genecards.org/cgi-bin/carddisp.pl?gene=IKZF1
SPTAN1	Spectrin Alpha, Non-Erythrocytic 1	Protein Coding	Q13813	57	GC09P128552	1.307664633	https://www.genecards.org/cgi-bin/carddisp.pl?gene=SPTAN1
AQP1	Aquaporin 1 (Colton Blood Group)	Protein Coding	P29972	56	GC07P030911	1.307664633	https://www.genecards.org/cgi-bin/carddisp.pl?gene=AQP1
COL1A2	Collagen Type I Alpha 2 Chain	Protein Coding	P08123	56	GC07P094394	1.307664633	https://www.genecards.org/cgi-bin/carddisp.pl?gene=COL1A2
KIF11	Kinesin Family Member 11	Protein Coding	P52732	56	GC10P092574	1.307664633	https://www.genecards.org/cgi-bin/carddisp.pl?gene=KIF11
MUC1	Mucin 1, Cell Surface Associated	Protein Coding	P15941	56	GC01M155185	1.307664633	https://www.genecards.org/cgi-bin/carddisp.pl?gene=MUC1
MYH9	Myosin Heavy Chain 9	Protein Coding	P35579	56	GC22M036281	1.307664633	https://www.genecards.org/cgi-bin/carddisp.pl?gene=MYH9
STAT5A	Signal Transducer And Activator Of Transcription 5A	Protein Coding	P42229	56	GC17P042287	1.307664633	https://www.genecards.org/cgi-bin/carddisp.pl?gene=STAT5A
ACTG1	Actin Gamma 1	Protein Coding	P63261	55	GC17M081509	1.307664633	https://www.genecards.org/cgi-bin/carddisp.pl?gene=ACTG1
NEDD4	NEDD4 E3 Ubiquitin Protein Ligase	Protein Coding	P46934	55	GC15M055826	1.307664633	https://www.genecards.org/cgi-bin/carddisp.pl?gene=NEDD4
SPTBN1	Spectrin Beta, Non-Erythrocytic 1	Protein Coding	Q01082	54	GC02P054456	1.307664633	https://www.genecards.org/cgi-bin/carddisp.pl?gene=SPTBN1
TFAM	Transcription Factor A, Mitochondrial	Protein Coding	Q00059	54	GC10P058385	1.307664633	https://www.genecards.org/cgi-bin/carddisp.pl?gene=TFAM
TPM3	Tropomyosin 3	Protein Coding	P06753	54	GC01M154155	1.307664633	https://www.genecards.org/cgi-bin/carddisp.pl?gene=TPM3
BSG	Basigin (Ok Blood Group)	Protein Coding	P35613	53	GC19P000571	1.307664633	https://www.genecards.org/cgi-bin/carddisp.pl?gene=BSG
CXCL8	C-X-C Motif Chemokine Ligand 8	Protein Coding	P10145	53	GC04P073740	1.307664633	https://www.genecards.org/cgi-bin/carddisp.pl?gene=CXCL8
PGF	Placental Growth Factor	Protein Coding	P49763	53	GC14M074941	1.307664633	https://www.genecards.org/cgi-bin/carddisp.pl?gene=PGF
USP14	Ubiquitin Specific Peptidase 14	Protein Coding	P54578	51	GC18P000158	1.307664633	https://www.genecards.org/cgi-bin/carddisp.pl?gene=USP14
MVP	Major Vault Protein	Protein Coding	Q14764	50	GC16P081559	1.307664633	https://www.genecards.org/cgi-bin/carddisp.pl?gene=MVP
USP25	Ubiquitin Specific Peptidase 25	Protein Coding	Q9UHP3	50	GC21P018092	1.307664633	https://www.genecards.org/cgi-bin/carddisp.pl?gene=USP25
USF2	Upstream Transcription Factor 2, C-Fos Interacting	Protein Coding	Q15853	48	GC19P035268	1.307664633	https://www.genecards.org/cgi-bin/carddisp.pl?gene=USF2
FAT1	FAT Atypical Cadherin 1	Protein Coding	Q14517	47	GC04M186587	1.307664633	https://www.genecards.org/cgi-bin/carddisp.pl?gene=FAT1
IL32	Interleukin 32	Protein Coding	P24001	47	GC16P080471	1.307664633	https://www.genecards.org/cgi-bin/carddisp.pl?gene=IL32
SLC16A4	Solute Carrier Family 16 Member 4	Protein Coding	O15374	46	GC01M110362	1.307664633	https://www.genecards.org/cgi-bin/carddisp.pl?gene=SLC16A4
YTHDF2	YTH N6-Methyladenosine RNA Binding Protein F2	Protein Coding	Q9Y5A9	46	GC01P042191	1.307664633	https://www.genecards.org/cgi-bin/carddisp.pl?gene=YTHDF2
SLC30A7	Solute Carrier Family 30 Member 7	Protein Coding	Q8NEW0	45	GC01P100896	1.307664633	https://www.genecards.org/cgi-bin/carddisp.pl?gene=SLC30A7
PIF1	PIF1 5'-To-3' DNA Helicase	Protein Coding	Q9H611	44	GC15M064815	1.307664633	https://www.genecards.org/cgi-bin/carddisp.pl?gene=PIF1
OTUD4	OTU Deubiquitinase 4	Protein Coding	Q01804	43	GC04M145110	1.307664633	https://www.genecards.org/cgi-bin/carddisp.pl?gene=OTUD4
CHRFAM7A	CHRNA7 (Exons 5-10) And FAM7A (Exons A-E) Fusion	Protein Coding	Q494W8	41	GC15M030360	1.307664633	https://www.genecards.org/cgi-bin/carddisp.pl?gene=CHRFAM7A
YAF2	YY1 Associated Factor 2	Protein Coding	Q8IY57	41	GC12M042157	1.307664633	https://www.genecards.org/cgi-bin/carddisp.pl?gene=YAF2
MALT1	MALT1 Paracaspase	Protein Coding	Q9UDY8	56	GC18P058671	1.28289032	https://www.genecards.org/cgi-bin/carddisp.pl?gene=MALT1
TLR2	Toll Like Receptor 2	Protein Coding	O60603	61	GC04P153684	1.26513648	https://www.genecards.org/cgi-bin/carddisp.pl?gene=TLR2
GSK3B	Glycogen Synthase Kinase 3 Beta	Protein Coding	P49841	59	GC03M119821	1.26513648	https://www.genecards.org/cgi-bin/carddisp.pl?gene=GSK3B
ICAM1	Intercellular Adhesion Molecule 1	Protein Coding	P05362	59	GC19P112296	1.26513648	https://www.genecards.org/cgi-bin/carddisp.pl?gene=ICAM1
PTGS2	Prostaglandin-Endoperoxide Synthase 2	Protein Coding	P35354	58	GC01M186671	1.26513648	https://www.genecards.org/cgi-bin/carddisp.pl?gene=PTGS2
SREBF1	Sterol Regulatory Element Binding Transcription Factor 1	Protein Coding	P36956	58	GC17M017810	1.26513648	https://www.genecards.org/cgi-bin/carddisp.pl?gene=SREBF1
STK4	Serine/Threonine Kinase 4	Protein Coding	Q13043	57	GC20P044966	1.26513648	https://www.genecards.org/cgi-bin/carddisp.pl?gene=STK4
KLF4	KLF Transcription Factor 4	Protein Coding	O43474	55	GC09M107484	1.26513648	https://www.genecards.org/cgi-bin/carddisp.pl?gene=KLF4
PRF1	Perforin 1	Protein Coding	P14222	55	GC10M070597	1.26513648	https://www.genecards.org/cgi-bin/carddisp.pl?gene=PRF1
EZR	Ezrin	Protein Coding	P15311	54	GC06M158765	1.26513648	https://www.genecards.org/cgi-bin/carddisp.pl?gene=EZR
MST1	Macrophage Stimulating 1	Protein Coding	P26927	53	GC03M049683	1.26513648	https://www.genecards.org/cgi-bin/carddisp.pl?gene=MST1
VTN	Vitronectin	Protein Coding	P04004	53	GC17M076385	1.26513648	https://www.genecards.org/cgi-bin/carddisp.pl?gene=VTN
CITED2	Cbp/P300 Interacting Transactivator With Glu/Asp Rich Carboxy-Terminal Domain 2	Protein Coding	Q99967	52	GC06M139371	1.26513648	https://www.genecards.org/cgi-bin/carddisp.pl?gene=CITED2
MCOLN1	Mucolipin TRP Cation Channel 1	Protein Coding	Q9GZU1	52	GC19P112129	1.26513648	https://www.genecards.org/cgi-bin/carddisp.pl?gene=MCOLN1
VPS4A	Vacuolar Protein Sorting 4 Homolog A	Protein Coding	Q9UN37	51	GC16P069311	1.26513648	https://www.genecards.org/cgi-bin/carddisp.pl?gene=VPS4A
AMIGO2	Adhesion Molecule With Ig Like Domain 2	Protein Coding	Q86SJ2	45	GC12M047077	1.26513648	https://www.genecards.org/cgi-bin/carddisp.pl?gene=AMIGO2
LETMD1	LETM1 Domain Containing 1	Protein Coding	Q6P1Q0	45	GC12P051047	1.26513648	https://www.genecards.org/cgi-bin/carddisp.pl?gene=LETMD1
SNRK	SNF Related Kinase	Protein Coding	Q9NRH2	45	GC03P043834	1.26513648	https://www.genecards.org/cgi-bin/carddisp.pl?gene=SNRK
VSIG4	V-Set And Immunoglobulin Domain Containing 4	Protein Coding	Q9Y279	44	GC0XM066021	1.26513648	https://www.genecards.org/cgi-bin/carddisp.pl?gene=VSIG4
MFHAS1	Multifunctional ROCO Family Signaling Regulator 1	Protein Coding	Q9Y4C4	43	GC08M008783	1.26513648	https://www.genecards.org/cgi-bin/carddisp.pl?gene=MFHAS1
SF3A2	Splicing Factor 3a Subunit 2	Protein Coding	Q15428	42	GC19P002236	1.26513648	https://www.genecards.org/cgi-bin/carddisp.pl?gene=SF3A2
MPEG1	Macrophage Expressed 1	Protein Coding	Q2M385	41	GC11M059208	1.26513648	https://www.genecards.org/cgi-bin/carddisp.pl?gene=MPEG1
HDAC6	Histone Deacetylase 6	Protein Coding	Q9UBN7	62	GC0XP048801	1.214690208	https://www.genecards.org/cgi-bin/carddisp.pl?gene=HDAC6
ABL1	ABL Proto-Oncogene 1, Non-Receptor Tyrosine Kinase	Protein Coding	P00519	61	GC09P130713	1.214690208	https://www.genecards.org/cgi-bin/carddisp.pl?gene=ABL1
EPHA2	EPH Receptor A2	Protein Coding	P29317	61	GC01M016124	1.214690208	https://www.genecards.org/cgi-bin/carddisp.pl?gene=EPHA2
PPARG	Peroxisome Proliferator Activated Receptor Gamma	Protein Coding	P37231	61	GC03P012287	1.214690208	https://www.genecards.org/cgi-bin/carddisp.pl?gene=PPARG
HSP90AA1	Heat Shock Protein 90 Alpha Family Class A Member 1	Protein Coding	P07900	60	GC14M102080	1.214690208	https://www.genecards.org/cgi-bin/carddisp.pl?gene=HSP90AA1
TLR3	Toll Like Receptor 3	Protein Coding	O15455	60	GC04P186059	1.214690208	https://www.genecards.org/cgi-bin/carddisp.pl?gene=TLR3
HSP90AB1	Heat Shock Protein 90 Alpha Family Class B Member 1	Protein Coding	P08238	58	GC06P044246	1.214690208	https://www.genecards.org/cgi-bin/carddisp.pl?gene=HSP90AB1
CDK9	Cyclin Dependent Kinase 9	Protein Coding	P50750	54	GC09P141379	1.214690208	https://www.genecards.org/cgi-bin/carddisp.pl?gene=CDK9
IRF3	Interferon Regulatory Factor 3	Protein Coding	Q14653	54	GC19M049659	1.214690208	https://www.genecards.org/cgi-bin/carddisp.pl?gene=IRF3
FGF5	Fibroblast Growth Factor 5	Protein Coding	P12034	53	GC04P080266	1.214690208	https://www.genecards.org/cgi-bin/carddisp.pl?gene=FGF5
IRF9	Interferon Regulatory Factor 9	Protein Coding	Q00978	53	GC14P024161	1.214690208	https://www.genecards.org/cgi-bin/carddisp.pl?gene=IRF9
NLRP2	NLR Family Pyrin Domain Containing 2	Protein Coding	Q9NX02	51	GC19P054953	1.214690208	https://www.genecards.org/cgi-bin/carddisp.pl?gene=NLRP2
UCP1	Uncoupling Protein 1	Protein Coding	P25874	51	GC04M140559	1.214690208	https://www.genecards.org/cgi-bin/carddisp.pl?gene=UCP1
MELTF	Melanotransferrin	Protein Coding	P08582	49	GC03M196980	1.214690208	https://www.genecards.org/cgi-bin/carddisp.pl?gene=MELTF
GNA15	G Protein Subunit Alpha 15	Protein Coding	P30679	47	GC19P111950	1.214690208	https://www.genecards.org/cgi-bin/carddisp.pl?gene=GNA15
TSLP	Thymic Stromal Lymphopoietin	Protein Coding	Q969D9	47	GC05P111070	1.214690208	https://www.genecards.org/cgi-bin/carddisp.pl?gene=TSLP
TIFA	TRAF Interacting Protein With Forkhead Associated Domain	Protein Coding	Q96CG3	41	GC04M112274	1.214690208	https://www.genecards.org/cgi-bin/carddisp.pl?gene=TIFA
ZDHHC1	Zinc Finger DHHC-Type Containing 1	Protein Coding	Q8WTX9	40	GC16M067394	1.214690208	https://www.genecards.org/cgi-bin/carddisp.pl?gene=ZDHHC1
TRIM59	Tripartite Motif Containing 59	Protein Coding	Q8IWR1	38	GC03M160432	1.214690208	https://www.genecards.org/cgi-bin/carddisp.pl?gene=TRIM59
EZH2	Enhancer Of Zeste 2 Polycomb Repressive Complex 2 Subunit	Protein Coding	Q15910	61	GC07M148807	1.179395676	https://www.genecards.org/cgi-bin/carddisp.pl?gene=EZH2
BAX	BCL2 Associated X, Apoptosis Regulator	Protein Coding	Q07812	60	GC19P048954	1.179395676	https://www.genecards.org/cgi-bin/carddisp.pl?gene=BAX
DNMT3A	DNA Methyltransferase 3 Alpha	Protein Coding	Q9Y6K1	60	GC02M025228	1.179395676	https://www.genecards.org/cgi-bin/carddisp.pl?gene=DNMT3A
DNMT3B	DNA Methyltransferase 3 Beta	Protein Coding	Q9UBC3	60	GC20P032762	1.179395676	https://www.genecards.org/cgi-bin/carddisp.pl?gene=DNMT3B
CYCS	Cytochrome C, Somatic	Protein Coding	P99999	57	GC07M025118	1.179395676	https://www.genecards.org/cgi-bin/carddisp.pl?gene=CYCS
POLA1	DNA Polymerase Alpha 1, Catalytic Subunit	Protein Coding	P09884	54	GC0XP024693	1.179395676	https://www.genecards.org/cgi-bin/carddisp.pl?gene=POLA1
BAK1	BCL2 Antagonist/Killer 1	Protein Coding	Q16611	53	GC06M033572	1.179395676	https://www.genecards.org/cgi-bin/carddisp.pl?gene=BAK1
CHMP2B	Charged Multivesicular Body Protein 2B	Protein Coding	Q9UQN3	53	GC03P087227	1.179395676	https://www.genecards.org/cgi-bin/carddisp.pl?gene=CHMP2B
RBBP4	RB Binding Protein 4, Chromatin Remodeling Factor	Protein Coding	Q09028	53	GC01P032651	1.179395676	https://www.genecards.org/cgi-bin/carddisp.pl?gene=RBBP4
EED	Embryonic Ectoderm Development	Protein Coding	O75530	52	GC11P090426	1.179395676	https://www.genecards.org/cgi-bin/carddisp.pl?gene=EED
SUZ12	SUZ12 Polycomb Repressive Complex 2 Subunit	Protein Coding	Q15022	51	GC17P031937	1.179395676	https://www.genecards.org/cgi-bin/carddisp.pl?gene=SUZ12
H3-3A	H3.3 Histone A	Protein Coding	P84243	50	GC01P226062	1.179395676	https://www.genecards.org/cgi-bin/carddisp.pl?gene=H3-3A
PRIM1	DNA Primase Subunit 1	Protein Coding	P49642	50	GC12M059284	1.179395676	https://www.genecards.org/cgi-bin/carddisp.pl?gene=PRIM1
H3-3B	H3.3 Histone B	Protein Coding	P84243	49	GC17M082395	1.179395676	https://www.genecards.org/cgi-bin/carddisp.pl?gene=H3-3B
RBBP7	RB Binding Protein 7, Chromatin Remodeling Factor	Protein Coding	Q16576	49	GC0XM016839	1.179395676	https://www.genecards.org/cgi-bin/carddisp.pl?gene=RBBP7
H2BC21	H2B Clustered Histone 21	Protein Coding	Q16778	48	GC01M160728	1.179395676	https://www.genecards.org/cgi-bin/carddisp.pl?gene=H2BC21
POLA2	DNA Polymerase Alpha 2, Accessory Subunit	Protein Coding	Q14181	47	GC11P089072	1.179395676	https://www.genecards.org/cgi-bin/carddisp.pl?gene=POLA2
H3C1	H3 Clustered Histone 1	Protein Coding	P68431	46	GC06P134574	1.179395676	https://www.genecards.org/cgi-bin/carddisp.pl?gene=H3C1
PRIM2	DNA Primase Subunit 2	Protein Coding	P49643	46	GC06P135253	1.179395676	https://www.genecards.org/cgi-bin/carddisp.pl?gene=PRIM2
CHMP2A	Charged Multivesicular Body Protein 2A	Protein Coding	O43633	44	GC19M058551	1.179395676	https://www.genecards.org/cgi-bin/carddisp.pl?gene=CHMP2A
CHMP6	Charged Multivesicular Body Protein 6	Protein Coding	Q96FZ7	43	GC17P080991	1.179395676	https://www.genecards.org/cgi-bin/carddisp.pl?gene=CHMP6
H2AZ2	H2A.Z Variant Histone 2	Protein Coding	Q71UI9	43	GC07M045361	1.179395676	https://www.genecards.org/cgi-bin/carddisp.pl?gene=H2AZ2
H3C12	H3 Clustered Histone 12	Protein Coding	P68431	43	GC06M094903	1.179395676	https://www.genecards.org/cgi-bin/carddisp.pl?gene=H3C12
H4C3	H4 Clustered Histone 3	Protein Coding	P62805	43	GC06P134583	1.179395676	https://www.genecards.org/cgi-bin/carddisp.pl?gene=H4C3
H3C13	H3 Clustered Histone 13	Protein Coding	Q71DI3	42	GC01M160718	1.179395676	https://www.genecards.org/cgi-bin/carddisp.pl?gene=H3C13
H2AC4	H2A Clustered Histone 4	Protein Coding	P04908	41	GC06M093423	1.179395676	https://www.genecards.org/cgi-bin/carddisp.pl?gene=H2AC4
H3C2	H3 Clustered Histone 2	Protein Coding	P68431	41	GC06M093422	1.179395676	https://www.genecards.org/cgi-bin/carddisp.pl?gene=H3C2
H4C1	H4 Clustered Histone 1	Protein Coding	P62805	41	GC06P134575	1.179395676	https://www.genecards.org/cgi-bin/carddisp.pl?gene=H4C1
CHMP7	Charged Multivesicular Body Protein 7	Protein Coding	Q8WUX9	40	GC08P023243	1.179395676	https://www.genecards.org/cgi-bin/carddisp.pl?gene=CHMP7
H2AC6	H2A Clustered Histone 6	Protein Coding	Q93077	40	GC06P136849	1.179395676	https://www.genecards.org/cgi-bin/carddisp.pl?gene=H2AC6
H2BC14	H2B Clustered Histone 14	Protein Coding	Q99879	40	GC06P134649	1.179395676	https://www.genecards.org/cgi-bin/carddisp.pl?gene=H2BC14
H2BC15	H2B Clustered Histone 15	Protein Coding	Q99877	40	GC06P134653	1.179395676	https://www.genecards.org/cgi-bin/carddisp.pl?gene=H2BC15
H3C11	H3 Clustered Histone 11	Protein Coding	P68431	40	GC06M094902	1.179395676	https://www.genecards.org/cgi-bin/carddisp.pl?gene=H3C11
H3C14	H3 Clustered Histone 14	Protein Coding	Q71DI3	40	GC01M160725	1.179395676	https://www.genecards.org/cgi-bin/carddisp.pl?gene=H3C14
H3C3	H3 Clustered Histone 3	Protein Coding	P68431	40	GC06P134577	1.179395676	https://www.genecards.org/cgi-bin/carddisp.pl?gene=H3C3
H3C4	H3 Clustered Histone 4	Protein Coding	P68431	40	GC06M094904	1.179395676	https://www.genecards.org/cgi-bin/carddisp.pl?gene=H3C4
H3C6	H3 Clustered Histone 6	Protein Coding	P68431	40	GC06P136860	1.179395676	https://www.genecards.org/cgi-bin/carddisp.pl?gene=H3C6
H4C5	H4 Clustered Histone 5	Protein Coding	P62805	40	GC06P136862	1.179395676	https://www.genecards.org/cgi-bin/carddisp.pl?gene=H4C5
H4C6	H4 Clustered Histone 6	Protein Coding	P62805	40	GC06P136863	1.179395676	https://www.genecards.org/cgi-bin/carddisp.pl?gene=H4C6
CHMP4C	Charged Multivesicular Body Protein 4C	Protein Coding	Q96CF2	39	GC08P081732	1.179395676	https://www.genecards.org/cgi-bin/carddisp.pl?gene=CHMP4C
H2AC8	H2A Clustered Histone 8	Protein Coding	P04908	39	GC06P136850	1.179395676	https://www.genecards.org/cgi-bin/carddisp.pl?gene=H2AC8
H2BC11	H2B Clustered Histone 11	Protein Coding	P06899	39	GC06M093470	1.179395676	https://www.genecards.org/cgi-bin/carddisp.pl?gene=H2BC11
H2BC13	H2B Clustered Histone 13	Protein Coding	Q99880	39	GC06M093546	1.179395676	https://www.genecards.org/cgi-bin/carddisp.pl?gene=H2BC13
H2BC3	H2B Clustered Histone 3	Protein Coding	P33778	39	GC06M093417	1.179395676	https://www.genecards.org/cgi-bin/carddisp.pl?gene=H2BC3
H2BC9	H2B Clustered Histone 9	Protein Coding	Q93079	39	GC06P136858	1.179395676	https://www.genecards.org/cgi-bin/carddisp.pl?gene=H2BC9
H3C10	H3 Clustered Histone 10	Protein Coding	P68431	39	GC06P134650	1.179395676	https://www.genecards.org/cgi-bin/carddisp.pl?gene=H3C10
H4C11	H4 Clustered Histone 11	Protein Coding	P62805	39	GC06P134651	1.179395676	https://www.genecards.org/cgi-bin/carddisp.pl?gene=H4C11
H4C16	H4 Histone 16	Protein Coding	P62805	39	GC12M029833	1.179395676	https://www.genecards.org/cgi-bin/carddisp.pl?gene=H4C16
H4C8	H4 Clustered Histone 8	Protein Coding	P62805	39	GC06M094912	1.179395676	https://www.genecards.org/cgi-bin/carddisp.pl?gene=H4C8
H4C9	H4 Clustered Histone 9	Protein Coding	P62805	39	GC06P136864	1.179395676	https://www.genecards.org/cgi-bin/carddisp.pl?gene=H4C9
H2AC14	H2A Clustered Histone 14	Protein Coding	Q99878	38	GC06M093548	1.179395676	https://www.genecards.org/cgi-bin/carddisp.pl?gene=H2AC14
H2BC12	H2B Clustered Histone 12	Protein Coding	O60814	38	GC06M093473	1.179395676	https://www.genecards.org/cgi-bin/carddisp.pl?gene=H2BC12
H2BC5	H2B Clustered Histone 5	Protein Coding	P58876	38	GC06P136855	1.179395676	https://www.genecards.org/cgi-bin/carddisp.pl?gene=H2BC5
H3C8	H3 Clustered Histone 8	Protein Coding	P68431	38	GC06M094906	1.179395676	https://www.genecards.org/cgi-bin/carddisp.pl?gene=H3C8
H4C2	H4 Clustered Histone 2	Protein Coding	P62805	38	GC06M026026	1.179395676	https://www.genecards.org/cgi-bin/carddisp.pl?gene=H4C2
H4C4	H4 Clustered Histone 4	Protein Coding	P62805	38	GC06M094910	1.179395676	https://www.genecards.org/cgi-bin/carddisp.pl?gene=H4C4
CHMP4A	Charged Multivesicular Body Protein 4A	Protein Coding	Q9BY43	37	GC14M027086	1.179395676	https://www.genecards.org/cgi-bin/carddisp.pl?gene=CHMP4A
H2AC18	H2A Clustered Histone 18	Protein Coding	Q6FI13	37	GC01M160723	1.179395676	https://www.genecards.org/cgi-bin/carddisp.pl?gene=H2AC18
H2AC7	H2A Clustered Histone 7	Protein Coding	P20671	37	GC06M094897	1.179395676	https://www.genecards.org/cgi-bin/carddisp.pl?gene=H2AC7
H2BC1	H2B Clustered Histone 1	Protein Coding	Q96A08	37	GC06P136853	1.179395676	https://www.genecards.org/cgi-bin/carddisp.pl?gene=H2BC1
H2BC17	H2B Clustered Histone 17	Protein Coding	P23527	37	GC06P134670	1.179395676	https://www.genecards.org/cgi-bin/carddisp.pl?gene=H2BC17
H2BC4	H2B Clustered Histone 4	Protein Coding	P62807	37	GC06M094899	1.179395676	https://www.genecards.org/cgi-bin/carddisp.pl?gene=H2BC4
H2BC6	H2B Clustered Histone 6	Protein Coding	P62807	37	GC06P136856	1.179395676	https://www.genecards.org/cgi-bin/carddisp.pl?gene=H2BC6
H3C7	H3 Clustered Histone 7	Protein Coding	P68431	37	GC06M094905	1.179395676	https://www.genecards.org/cgi-bin/carddisp.pl?gene=H3C7
H4C12	H4 Clustered Histone 12	Protein Coding	P62805	37	GC06M094908	1.179395676	https://www.genecards.org/cgi-bin/carddisp.pl?gene=H4C12
H4C13	H4 Clustered Histone 13	Protein Coding	P62805	37	GC06M094909	1.179395676	https://www.genecards.org/cgi-bin/carddisp.pl?gene=H4C13
H2AJ	H2A.J Histone	Protein Coding	Q9BTM1	36	GC12P039263	1.179395676	https://www.genecards.org/cgi-bin/carddisp.pl?gene=H2AJ
H2BC10	H2B Clustered Histone 10	Protein Coding	P62807	36	GC06P136854	1.179395676	https://www.genecards.org/cgi-bin/carddisp.pl?gene=H2BC10
H2BC26	H2B Clustered Histone 26	Protein Coding	Q8N257	36	GC01P231468	1.179395676	https://www.genecards.org/cgi-bin/carddisp.pl?gene=H2BC26
H3C15	H3 Clustered Histone 15	Protein Coding	Q71DI3	36	GC01P164201	1.179395676	https://www.genecards.org/cgi-bin/carddisp.pl?gene=H3C15
H2BC8	H2B Clustered Histone 8	Protein Coding	P62807	34	GC06M094901	1.179395676	https://www.genecards.org/cgi-bin/carddisp.pl?gene=H2BC8
H4C14	H4 Clustered Histone 14	Protein Coding	P62805	34	GC01P149832	1.179395676	https://www.genecards.org/cgi-bin/carddisp.pl?gene=H4C14
H2BC7	H2B Clustered Histone 7	Protein Coding	P62807	33	GC06P136857	1.179395676	https://www.genecards.org/cgi-bin/carddisp.pl?gene=H2BC7
H4C15	H4 Clustered Histone 15	Protein Coding	P62805	33	GC01M160726	1.179395676	https://www.genecards.org/cgi-bin/carddisp.pl?gene=H4C15
H2AB1	H2A.B Variant Histone 1	Protein Coding	P0C5Y9	32	GC0XP154885	1.179395676	https://www.genecards.org/cgi-bin/carddisp.pl?gene=H2AB1
H2AC19	H2A Clustered Histone 19	Protein Coding	Q6FI13	30	GC01P164202	1.179395676	https://www.genecards.org/cgi-bin/carddisp.pl?gene=H2AC19
RNF103-CHMP3	RNF103-CHMP3 Readthrough	Protein Coding		25	GC02M086503	1.179395676	https://www.genecards.org/cgi-bin/carddisp.pl?gene=RNF103-CHMP3
LOC102724334	Histone H2B Type F-S-Like	Protein Coding		7	GC21M005972	1.179395676	https://www.genecards.org/cgi-bin/carddisp.pl?gene=LOC102724334
PTEN	Phosphatase And Tensin Homolog	Protein Coding	P60484	61	GC10P109367	1.148947358	https://www.genecards.org/cgi-bin/carddisp.pl?gene=PTEN
NFKBIA	NFKB Inhibitor Alpha	Protein Coding	P25963	59	GC14M035401	1.148947358	https://www.genecards.org/cgi-bin/carddisp.pl?gene=NFKBIA
STAT6	Signal Transducer And Activator Of Transcription 6	Protein Coding	P42226	59	GC12M057095	1.148947358	https://www.genecards.org/cgi-bin/carddisp.pl?gene=STAT6
DRD2	Dopamine Receptor D2	Protein Coding	P14416	58	GC11M113409	1.148947358	https://www.genecards.org/cgi-bin/carddisp.pl?gene=DRD2
HDAC3	Histone Deacetylase 3	Protein Coding	O15379	58	GC05M141620	1.148947358	https://www.genecards.org/cgi-bin/carddisp.pl?gene=HDAC3
LMNA	Lamin A/C	Protein Coding	P02545	58	GC01P156082	1.148947358	https://www.genecards.org/cgi-bin/carddisp.pl?gene=LMNA
ADORA1	Adenosine A1 Receptor	Protein Coding	P30542	56	GC01P203090	1.148947358	https://www.genecards.org/cgi-bin/carddisp.pl?gene=ADORA1
ADORA2B	Adenosine A2b Receptor	Protein Coding	P29275	56	GC17P111403	1.148947358	https://www.genecards.org/cgi-bin/carddisp.pl?gene=ADORA2B
ACTN4	Actinin Alpha 4	Protein Coding	O43707	55	GC19P038647	1.148947358	https://www.genecards.org/cgi-bin/carddisp.pl?gene=ACTN4
ADORA2A	Adenosine A2a Receptor	Protein Coding	P29274	55	GC22P024417	1.148947358	https://www.genecards.org/cgi-bin/carddisp.pl?gene=ADORA2A
CA9	Carbonic Anhydrase 9	Protein Coding	Q16790	55	GC09P035673	1.148947358	https://www.genecards.org/cgi-bin/carddisp.pl?gene=CA9
CBFB	Core-Binding Factor Subunit Beta	Protein Coding	Q13951	55	GC16P082799	1.148947358	https://www.genecards.org/cgi-bin/carddisp.pl?gene=CBFB
HSP90B1	Heat Shock Protein 90 Beta Family Member 1	Protein Coding	P14625	55	GC12P103930	1.148947358	https://www.genecards.org/cgi-bin/carddisp.pl?gene=HSP90B1
ADORA3	Adenosine A3 Receptor	Protein Coding	P0DMS8	53	GC01M111499	1.148947358	https://www.genecards.org/cgi-bin/carddisp.pl?gene=ADORA3
IFNB1	Interferon Beta 1	Protein Coding	P01574	52	GC09M021077	1.148947358	https://www.genecards.org/cgi-bin/carddisp.pl?gene=IFNB1
NOP56	NOP56 Ribonucleoprotein	Protein Coding	O00567	52	GC20P008129	1.148947358	https://www.genecards.org/cgi-bin/carddisp.pl?gene=NOP56
OSM	Oncostatin M	Protein Coding	P13725	52	GC22M030262	1.148947358	https://www.genecards.org/cgi-bin/carddisp.pl?gene=OSM
FLOT1	Flotillin 1	Protein Coding	O75955	51	GC06M093710	1.148947358	https://www.genecards.org/cgi-bin/carddisp.pl?gene=FLOT1
ANLN	Anillin, Actin Binding Protein	Protein Coding	Q9NQW6	50	GC07P036389	1.148947358	https://www.genecards.org/cgi-bin/carddisp.pl?gene=ANLN
PECAM1	Platelet And Endothelial Cell Adhesion Molecule 1	Protein Coding	P16284	50	GC17M064319	1.148947358	https://www.genecards.org/cgi-bin/carddisp.pl?gene=PECAM1
RCN1	Reticulocalbin 1	Protein Coding	Q15293	48	GC11P032090	1.148947358	https://www.genecards.org/cgi-bin/carddisp.pl?gene=RCN1
USP18	Ubiquitin Specific Peptidase 18	Protein Coding	Q9UMW8	48	GC22P069881	1.148947358	https://www.genecards.org/cgi-bin/carddisp.pl?gene=USP18
S100A12	S100 Calcium Binding Protein A12	Protein Coding	P80511	47	GC01M153373	1.148947358	https://www.genecards.org/cgi-bin/carddisp.pl?gene=S100A12
METTL14	Methyltransferase 14, N6-Adenosine-Methyltransferase Subunit	Protein Coding	Q9HCE5	46	GC04P118685	1.148947358	https://www.genecards.org/cgi-bin/carddisp.pl?gene=METTL14
NOP2	NOP2 Nucleolar Protein	Protein Coding	P46087	46	GC12M006556	1.148947358	https://www.genecards.org/cgi-bin/carddisp.pl?gene=NOP2
TRIM31	Tripartite Motif Containing 31	Protein Coding	Q9BZY9	46	GC06M093687	1.148947358	https://www.genecards.org/cgi-bin/carddisp.pl?gene=TRIM31
RRBP1	Ribosome Binding Protein 1	Protein Coding	Q9P2E9	45	GC20M017613	1.148947358	https://www.genecards.org/cgi-bin/carddisp.pl?gene=RRBP1
RSF1	Remodeling And Spacing Factor 1	Protein Coding	Q96T23	45	GC11M125841	1.148947358	https://www.genecards.org/cgi-bin/carddisp.pl?gene=RSF1
RSL1D1	Ribosomal L1 Domain Containing 1	Protein Coding	O76021	45	GC16M011833	1.148947358	https://www.genecards.org/cgi-bin/carddisp.pl?gene=RSL1D1
KDM5D	Lysine Demethylase 5D	Protein Coding	Q9BY66	43	GC0YM019703	1.148947358	https://www.genecards.org/cgi-bin/carddisp.pl?gene=KDM5D
TAF6L	TATA-Box Binding Protein Associated Factor 6 Like	Protein Coding	Q9Y6J9	40	GC11P062771	1.148947358	https://www.genecards.org/cgi-bin/carddisp.pl?gene=TAF6L
TRIM64	Tripartite Motif Containing 64	Protein Coding	A6NGJ6	24	GC11P091749	1.148947358	https://www.genecards.org/cgi-bin/carddisp.pl?gene=TRIM64
SOCS1	Suppressor Of Cytokine Signaling 1	Protein Coding	O15524	54	GC16M020752	1.086789608	https://www.genecards.org/cgi-bin/carddisp.pl?gene=SOCS1
CRYZL2P-SEC16B	CRYZL2P-SEC16B Readthrough	Protein Coding		17	GC01M177929	1.055639505	https://www.genecards.org/cgi-bin/carddisp.pl?gene=CRYZL2P-SEC16B
CAMP	Cathelicidin Antimicrobial Peptide	Protein Coding	P49913	48	GC03P057576	1.021765828	https://www.genecards.org/cgi-bin/carddisp.pl?gene=CAMP
