# Supplementary material for: Novel pyroptosis-immune-related lncRNA signature exhibits a distinct immune cell infiltration landscape in breast cancer
Source: Front Immunol. 2025 Jan 21;15:1522327. doi: 10.3389/fimmu.2024.1522327 (PMC11790642; doi:10.3389/fimmu.2024.1522327)
Supplement: Supplementary file 2 [file DataSheet2.csv]

	IDabc
AZGP1	563
B2M	567
CALR	811
CANX	821
CD1A	909
CD1B	910
CD1C	911
CD1D	912
CD1E	913
CD4	920
CD8A	925
CD8B	926
CD74	972
CREB1	1385
CTSB	1508
CTSE	1510
CTSL	1514
CTSS	1520
FCER1G	2207
FCGRT	2217
PDIA3	2923
HFE	3077
HLA-A	3105
HLA-B	3106
HLA-C	3107
HLA-DMA	3108
HLA-DMB	3109
HLA-DOA	3111
HLA-DOB	3112
HLA-DPA1	3113
HLA-DPB1	3115
HLA-DQA1	3117
HLA-DQA2	3118
HLA-DQB1	3119
HLA-DRA	3122
HLA-DRB1	3123
HLA-DRB3	3125
HLA-DRB4	3126
HLA-DRB5	3127
HLA-E	3133
HLA-F	3134
HLA-G	3135
HLA-H	3136
MR1	3140
HSPA1A	3303
HSPA1B	3304
HSPA1L	3305
HSPA2	3306
HSPA4	3308
HSPA5	3309
HSPA6	3310
HSPA8	3312
HSP90AA1	3320
HSP90AB1	3326
ICAM1	3383
IFNA1	3439
IFNA2	3440
IFNA4	3441
IFNA5	3442
IFNA6	3443
IFNA7	3444
IFNA8	3445
IFNA10	3446
IFNA13	3447
IFNA14	3448
IFNA16	3449
IFNA17	3451
IFNA21	3452
IFNG	3458
KIR2DL1	3802
KIR2DL2	3803
KIR2DL3	3804
KIR2DL4	3805
KIR2DS1	3806
KIR2DS3	3808
KIR2DS4	3809
KIR2DS5	3810
KIR3DL1	3811
KIR3DL2	3812
KLRC1	3821
KLRC2	3822
KLRC3	3823
KLRD1	3824
LTA	4049
CIITA	4261
MICA	100507436
MICB	4277
NFYA	4800
NFYB	4801
NFYC	4802
LGMN	5641
PSMB8	5696
PSMC1	5700
PSMC2	5701
PSMC3	5702
PSMC4	5704
PSMC5	5705
PSMC6	5706
PSMD1	5707
PSMD2	5708
PSMD3	5709
PSMD4	5710
PSMD5	5711
PSMD7	5713
PSMD8	5714
PSMD10	5716
PSMD11	5717
PSMD13	5719
PSME1	5720
PSME1	5720
PSME2	5721
PSME2	5721
RELB	5971
RFX5	5993
RFXAP	5994
SLC10A2	6555
TAP1	6890
TAP2	6891
TAPBP	6892
THBS1	7057
SEM1	7979
KLRC4	8302
AP3B1	8546
RFXANK	8625
PSMD6	9861
PSME3	10197
PSMD14	10213
CLEC4M	10332
IFI30	10437
PROCR	10544
ADRM1	11047
ECPAS	23392
TRPC4AP	26133
CD209	30835
UBXN1	51035
ERAP1	51752
TAPBPL	55080
KIR2DL5A	57292
ERAP2	64167
ULBP3	79465
ULBP2	80328
ULBP1	80329
KIR3DL3	115653
RAET1E	135250
RAET1L	154064
UBR1	197131
RAET1G	353091
PDIA2	64714
HAMP	57817
PI3	5266
CAMP	820
DEFB4A	1673
PPBP	5473
REG3G	130120
CXCL14	9547
CXCL16	58191
SLPI	6590
CXCL8	3576
CXCL10	3627
CXCL9	4283
CXCL5	6374
CXCL11	6373
CXCL6	6372
CXCL1	2919
CXCL12	6387
CXCL13	10563
CXCL2	2920
PF4	5196
XCL1	6375
CXCL3	2921
DEFB103B	55894
CCL13	6357
CCL1	6346
DEFB1	1672
CCL8	6355
ELANE	1991
DEFB103A	414325
DEFA3	1668
DEFA1	1667
TMSB10	9168
DEFA6	1671
DEFA5	1670
DEFA4	1669
LCN2	3934
LCN1	3933
COLEC10	10584
BPI	671
S100A9	6280
S100A8	6279
DCD	117159
LCN6	158062
S100A12	6283
HTN3	3347
LCN8	138307
DEFA1B	728358
CCR10	2826
CELA1	1990
DEFB106A	245909
PENK	5179
BPIFC	254240
MMP12	4321
BPIFB6	128859
LEAP2	116842
SFTPD	6441
LCN9	392399
BPIFB2	80341
PTGDS	5730
TMSB4X	7114
PGLYRP1	8993
ZC3HAV1	56829
TMSB15A	11013
S100B	6285
S100A13	6284
S100A6	6277
DEFB119	245932
DEFB107A	245910
DEFB105A	245908
SERPIND1	3053
DEFB129	140881
DEFB127	140850
S100P	6286
S100A7	6278
DEFB104A	140596
DEFB126	81623
DEFB106B	503841
DEFB104B	503618
DEFB107B	503614
PGLYRP3	114771
PGLYRP2	114770
S100A10	6281
S100A2	6273
DEFB125	245938
DEFB123	245936
DEFB105B	504180
DEFB132	400830
BPIFB3	359710
LCN12	286256
PGLYRP4	57115
S100A11	6282
S100A5	6276
S100A3	6274
S100A1	6271
DEFB128	245939
DEFB108B	245911
HTN1	3346
LMBR1L	55716
S100A7A	338324
DEFB118	117285
COLEC12	81035
TMSB4Y	9087
DEFB131A	644414
DEFB134	613211
DEFB130A	245940
DEFB124	245937
DEFB121	245934
DEFB116	245930
DEFB115	245929
DEFB114	245928
DEFB113	245927
DEFB112	245915
DEFB110	245913
TMSB15B	286527
DEFB133	403339
S100Z	170591
MAVS	57506
TMSB4XP8	7117
S100A14	57402
LCN10	414332
S100A16	140576
DEFB136	613210
DEFB135	613209
DEFB117	245931
DEFB110	245913
ZC3HAV1L	92092
S100A7L2	645922
MBL3P	50639
DEFB4B	100289462
BPIFB4	149954
IFNAR1	3454
AZU1	566
DEFB131B	100129216
DEFA1A3	613253
LCN1P1	286310
S100G	795
DEFA7P	724067
DEFB130B	100133267
DEFB108F	100133128
DEFB131C	100128174
TCHHL1	126637
TINAGL1	64129
IFNGR1	3459
SLC22A17	51310
WFIKKN1	117166
WFDC2	10406
IL6	3569
UMODL1	89766
TGFB1	7040
PF4V1	5197
MMP9	4318
ANOS1	3730
TLR4	7099
IFNG	3458
SPAG11B	10407
A2M	2
CTSL	1514
NFKB1	4790
APOBEC3G	60489
FABP6	2172
NOD2	64127
MBL2	4153
SFTPA1	653509
RBP1	5947
TLR2	7097
SLC40A1	30061
PLAU	5328
IL1B	3553
PAEP	5047
HJV	148738
MUC5AC	4586
CTSS	1520
OBP2A	29991
PLTP	5360
MX1	4599
DDX58	23586
IFNL1	282618
IRF3	3661
SFTPA2	729238
LPA	4018
LBP	3929
RBP4	5950
SFTPA1	653509
NOX4	50507
LTF	4057
IFNB1	3456
RBP5	83758
FABP7	2173
FABP5	2171
FABP3	2170
FABP2	2169
FABP4	2167
R3HDML	140902
BPIFA3	128861
BPIFB1	92747
OASL	8638
CRABP2	1382
CRABP1	1381
RBP7	116362
DUOX1	53905
OBP2B	29989
RBP2	5948
LCN15	389812
CETP	1071
FABP12	646486
FABP9	646480
BPIFA1	51297
LCNL1	401562
C8G	733
SPAG11A	653423
PI15	51050
NOX1	27035
PMP2	5375
APOD	347
ORM2	5005
ORM1	5004
TNF	7124
CTSG	1511
PRTN3	5657
MAPK1	5594
PML	5371
AEN	64782
CYBB	1536
BPIFA2	140683
ISG20	3669
BCL3	602
ISG20L2	81875
NOX5	79400
NOX3	50508
DUOX2	50506
TLR3	7098
TFRC	7037
IFIH1	64135
LRP1	4035
TRIM5	85363
IDO1	3620
GDF15	9518
NEDD4	4734
ADIPOQ	9370
STAT3	6774
STAT1	6772
IFNL2	282616
SOCS3	9021
SEMG1	6406
TNFSF10	8743
CCL20	6364
SOCS1	8651
RNASEL	6041
IRF1	3659
IL15	3600
APOBEC3F	200316
PLAAT4	5920
CHIT1	1118
IFNA1	3439
CD40	958
TLR7	51284
PPIA	5478
HFE	3077
ZYX	7791
NLRX1	79671
PGC	5225
VEGFA	7422
IKBKE	9641
ISG15	9636
DHX58	79132
TNFAIP3	7128
TFR2	7036
FCN2	2220
MUC4	4585
F2R	2149
ELN	2006
IL27	246778
MAPT	4137
LYZ	4069
CCL5	6352
LEP	3952
CYLD	1540
KLKB1	3818
CST4	1472
CSRP1	1465
MAPK14	1432
JUN	3725
ITGAV	3685
IRF5	3663
CCR6	1235
IL12B	3593
TLR8	51311
GNLY	10578
CD81	975
EIF2AK2	5610
APOM	55937
CACYBP	27101
NOD1	10392
MAPK8	5599
MAPK3	5595
BST2	684
BPHL	670
PLA2G2A	5320
GRN	2896
NEWENTRY	192343
PDGFRA	5156
GNAI1	2770
WNT5A	7474
FURIN	5045
ADAR	103
TYK2	7297
NOS2	4843
TRAF3	7187
TPT1	7178
TPM2	7169
NEO1	4756
AHNAK	79026
TLR1	7096
TK2	7084
PRDX2	7001
MX2	4600
FGF2	2247
FGA	2243
TCF7L2	6934
F2RL1	2150
TKFC	26007
MSR1	4481
NFKBIZ	64332
LMBR1	64327
EPPIN	57119
SRC	6714
MPO	4353
ELAVL1	1994
ROBO3	64221
SP1	6667
SOD1	6647
PDF	64146
DLL4	54567
ECD	11319
SLC11A1	6556
DMBT1	1755
STING1	340061
SKIV2L	6499
SEMG2	6407
LTA	4049
DES	1674
DCK	1633
DAXX	1616
TNFRSF10A	8797
TNFRSF10B	8795
EED	8726
CCL4	6351
LIMS1	3987
LALBA	3906
APOBEC3H	164668
TMPRSS6	164656
SPINK5	11005
MARCO	8685
BECN1	8678
TNFSF11	8600
KNG1	3827
CSK	1445
KLRK1	22914
KCNH2	3757
JUND	3727
JAK1	3716
CREB1	1385
CLDN4	1364
CCL28	56477
RNASE3	6037
RN7SL1	6029
IRF7	3665
IREB2	3658
ILK	3611
IL18	3606
IL17A	3605
LTB4R	1241
APOBEC3A	200315
MASP2	10747
TRIM27	5987
RELA	5970
IL7R	3575
IL1A	3552
PTX3	5806
IFNAR2	3455
IFN1@	3438
SYTL1	84958
APOBEC3C	27350
DDX17	10521
PTGS2	5743
HTR1A	3350
SEPTIN7	989
CD40LG	959
CD14	929
CD8A	925
CD4	920
MASP1	5648
PROC	5624
MAP2K2	5605
MAP2K1	5604
HRG	3273
NDRG1	10397
IRF9	10379
TRIM22	10346
LANCL1	10314
PPP4C	5531
HMOX1	3162
HMGB1	3146
HLA-B	3106
RNASE7	84659
ABCC4	10257
HGF	3082
HDAC1	3065
IFNLR1	163702
PLSCR1	5359
B2M	567
BACH2	60468
TANK	10010
PIK3CG	5294
ARRB1	408
RSAD2	91543
STAB2	55576
TBK1	29110
PDYN	5173
PDGFRB	5159
PDCD1	5133
PCSK2	5126
PCSK1	5122
ARG2	384
AQP9	366
FASLG	356
APOH	350
BIRC5	332
ANXA6	309
IL22	50616
VTN	7448
VIM	7431
VCAM1	7412
PRDX1	5052
GFAP	2670
GBP2	2634
ALB	213
SLC29A3	55315
OAS1	4938
AGER	177
UNC93B1	81622
TNFSF4	7292
NOS1	4842
ACTG1	71
ACTA1	58
ACO1	48
SERPINA3	12
CXCR1	3577
CCL15	6359
CCL14	6358
CCL4	6351
CCL16	6360
CCL19	6363
CCL13	6357
CCL18	6362
CCL17	6361
CCL26	10344
CCL22	6367
CCR3	1232
CCL28	56477
CCL4L1	388372
ACKR2	1238
CCR7	1236
CCL27	10850
CCR8	1237
ACKR4	51554
CCR10	2826
CCL2	6347
CCL21	6366
CCL7	6354
CCL5	6352
CCL3	6348
CCL20	6364
CCL11	6356
CCR5	1234
CCL23	6368
CCL25	6370
CCL1	6346
CCL3L3	414062
CCL4L2	9560
CXCL12	6387
XCL1	6375
CCL8	6355
CCL3L1	6349
CCR1	1230
CCL24	6369
XCL2	6846
CXCL1	2919
CXCL10	3627
CXCR4	7852
CXCL2	2920
CXCR6	10663
CCR4	1233
CXCL11	6373
TAFA5	25817
TAFA3	284467
TAFA4	151647
TAFA1	407738
TAFA2	338811
CCL15-CCL14	348249
IL6	3569
TNF	7124
IL1B	3553
IL18	3606
PTK2B	2185
VEGFA	7422
IL4	3565
CDH1	999
CD40	958
DEFB103B	55894
F2RL1	2150
MMP9	4318
LTBP1	4052
DEFB4A	1673
TNFSF10	8743
IL13	3596
IL10	3586
IL2	3558
PPARG	5468
FGR	2268
MIF	4282
CRP	1401
JAK2	3717
IL1A	3552
PTK2	5747
PTGDR	5729
CD86	942
HCK	3055
ARRB1	408
GNAI1	2770
VDR	7421
OLR1	4973
GRK2	156
TXK	7294
RNASE2	6036
CD79A	973
CD79B	974
LYN	4067
SYK	6850
BTK	695
BLNK	29760
VAV3	10451
VAV1	7409
VAV2	7410
RAC1	5879
RAC2	5880
RAC3	5881
PPP3CA	5530
PPP3CB	5532
PPP3CC	5533
CHP1	11261
PPP3R1	5534
PPP3R2	5535
CHP2	63928
NFAT5	10725
NFATC1	4772
NFATC2	4773
NFATC3	4775
NFATC4	4776
HRAS	3265
KRAS	3845
NRAS	4893
FOS	2353
JUN	3725
CARD11	84433
BCL10	8915
MALT1	10892
CHUK	1147
IKBKB	3551
IKBKG	8517
NFKB1	4790
RELA	5970
NFKBIA	4792
NFKBIB	4793
NFKBIE	4794
CD81	975
CD19	930
CR2	1380
PIK3R5	23533
PIK3R1	5295
PIK3R2	5296
PIK3R3	8503
PIK3CA	5290
PIK3CB	5291
PIK3CD	5293
PIK3CG	5294
AKT3	10000
AKT1	207
AKT2	208
GSK3B	2932
INPP5D	3635
CD22	933
CD72	971
PTPN6	5777
LILRB3	11025
FCGR2B	2213
RASGRP3	25780
PLCG2	5336
PRKCB	5579
IFITM1	8519
IGH	3492
IGHA1	3493
IGHA2	3494
IGHD	3495
IGHD1-1	28510
IGHD1-14	28508
IGHD1-20	28507
IGHD1-26	28506
IGHD1-7	28509
IGHD2-15	28503
IGHD2-2	28505
IGHD2-21	28502
IGHD2-8	28504
IGHD3-10	28499
IGHD3-16	28498
IGHD3-22	28497
IGHD3-3	28501
IGHD3-9	28500
IGHD4-11	28495
IGHD4-17	28494
IGHD4-23	28493
IGHD4-4	28496
IGHD5-12	28491
IGHD5-18	28490
IGHD5-24	28489
IGHD5-5	28492
IGHD6-13	28487
IGHD6-19	28486
IGHD6-25	28485
IGHD6-6	28488
IGHD7-27	28484
IGHE	3497
IGHG1	3500
IGHG2	3501
IGHG3	3502
IGHG4	3503
IGHJ1	28483
IGHJ2	28481
IGHJ3	28479
IGHJ4	28477
IGHJ5	28476
IGHJ6	28475
IGHM	3507
IGH	3492
IGHV1-18	28468
IGHV1-2	28474
IGHV1-24	28467
IGHV1-3	28473
IGHV1-45	28466
IGHV1-46	28465
IGHV1-58	28464
IGHV1-69	28461
IGHV1-8	28472
IGHV1-38-4	28460
IGHV1-69-2	28458
IGHV2-26	28455
IGHV2-5	28457
IGHV2-70	28454
IGHV3-11	28450
IGHV3-13	28449
IGHV3-15	28448
IGHV3-16	28447
IGHV3-20	28445
IGHV3-21	28444
IGHV3-23	28442
IGHV3-30	28439
IGHV3-30-3	57290
IGHV3-30-5	89770
IGHV3-33	28434
IGHV3-35	28432
IGHV3-38	28429
IGHV3-43	28426
IGHV3-48	28424
IGHV3-49	28423
IGHV3-53	28420
IGHV3-64	28414
IGHV3-66	28412
IGHV3-7	28452
IGHV3-72	28410
IGHV3-73	28409
IGHV3-74	28408
IGHV3-9	28451
IGHV3-38-3	28404
IGHV3-69-1	28402
IGHV4-28	28400
IGHV4-30-1	28399
IGHV4-30-2	28398
IGHV4-30-4	28397
IGHV4-31	28396
IGHV4-34	28395
IGHV4-39	28394
IGHV4-4	28401
IGHV4-59	28392
IGHV4-61	28391
IGHV4-38-2	28389
IGHV5-51	28388
IGHV5-10-1	28386
IGHV6-1	28385
IGHV7-4-1	57289
IGHV7-81	28378
IGK	50802
IGKC	3514
IGKDEL	3515
IGKJ	7842
IGKJ1	28950
IGKJ2	28949
IGKJ3	28948
IGKJ4	28947
IGKJ5	28946
IGKV@	3519
IGKV1-12	28940
IGKV1-13	28939
IGKV1-16	28938
IGKV1-17	28937
IGKV1-27	28935
IGKV1-33	28933
IGKV1-37	28931
IGKV1-39	28930
IGKV1-5	28299
IGKV1-6	28943
IGKV1-8	28942
IGKV1-9	28941
IGKV1D-12	28903
IGKV1D-13	28902
IGKV1D-16	28901
IGKV1D-17	28900
IGKV1D-33	28896
IGKV1D-37	28894
IGKV1D-39	28893
IGKV1D-42	28892
IGKV1D-43	28891
IGKV1D-8	28904
IGKV2-24	28923
IGKV2-28	28921
IGKV2-30	28919
IGKV2-40	28916
IGKV2D-24	28885
IGKV2D-28	28883
IGKV2D-29	28882
IGKV2D-30	28881
IGKV2D-40	28878
IGKV3-11	28914
IGKV3-15	28913
IGKV3-20	28912
IGKV3-7	28915
IGKV3D-11	28876
IGKV3D-15	28875
IGKV3D-20	28874
IGKV3D-7	28877
IGKV4-1	28908
IGKV5-2	28907
IGKV6-21	28906
IGKV6D-21	28870
IGKV6D-41	28869
IGL	3535
IGLC1	3537
IGLC2	3538
IGLC3	3539
IGLC6	3542
IGLC7	28834
IGLJ	8217
IGLJ1	28833
IGLJ2	28832
IGLJ3	28831
IGLJ4	28830
IGLJ5	28829
IGLJ6	28828
IGLJ7	28827
IGLV@	3546
IGLV1-36	28826
IGLV1-40	28825
IGLV1-44	28823
IGLV1-47	28822
IGLV1-50	28821
IGLV1-51	28820
IGLV10-54	28772
IGLV11-55	28770
IGLV2-11	28816
IGLV2-14	28815
IGLV2-18	28814
IGLV2-23	28813
IGLV2-33	28811
IGLV2-8	28817
IGLV3-1	28809
IGLV3-10	28803
IGLV3-12	28802
IGLV3-16	28799
IGLV3-19	28797
IGLV3-21	28796
IGLV3-22	28795
IGLV3-25	28793
IGLV3-27	28791
IGLV3-32	28787
IGLV3-9	28804
IGLV4-3	28786
IGLV4-60	28785
IGLV4-69	28784
IGLV5-37	28783
IGLV5-39	28782
IGLV5-45	28781
IGLV5-48	28780
IGLV5-52	28779
IGLV6-57	28778
IGLV7-43	28776
IGLV7-46	28775
IGLV8-61	28774
IGLV9-49	28773
C3	718
C5	727
CAMP	820
CCL1	6346
CCL11	6356
CCL13	6357
CCL14	6358
CCL15-CCL14	348249
CCL15	6359
CCL16	6360
CCL17	6361
CCL18	6362
CCL19	6363
CCL2	6347
CCL20	6364
CCL21	6366
CCL22	6367
CCL23	6368
CCL24	6369
CCL25	6370
CCL26	10344
CCL27	10850
CCL28	56477
CCL3	6348
CCL3L1	6349
CCL3P1	390788
CCL3L3	414062
CCL4	6351
CCL4L2	9560
CCL4L1	388372
CCL5	6352
CCL7	6354
CCL8	6355
CKLF	51192
CMA1	1215
CTSG	1511
CX3CL1	6376
CXCL1	2919
CXCL10	3627
CXCL11	6373
CXCL12	6387
CXCL13	10563
CXCL14	9547
CXCL16	58191
CXCL17	284340
CXCL2	2920
CXCL3	2921
CXCL5	6374
CXCL6	6372
CXCL9	4283
CCN1	3491
DEFA1	1667
DEFA3	1668
DEFA5	1670
DEFB1	1672
DEFB103B	55894
DEFB104A	140596
DEFB4A	1673
EDN1	1906
EDN2	1907
EDN3	1908
FGF10	2255
FGF2	2247
HTN3	3347
CXCL8	3576
LECT2	3950
PF4	5196
PF4V1	5197
PLAU	5328
PPBP	5473
PPBPP1	728045
PROK2	60675
RNASE2	6036
SAA1	6288
SAA2	6289
SBDS	51119
SEMA3A	10371
SEMA3B	7869
SEMA3C	10512
SEMA3D	223117
SEMA3E	9723
SEMA3F	6405
SEMA3G	56920
SEMA4A	64218
SEMA4B	10509
SEMA4C	54910
SEMA4D	10507
SEMA4F	10505
SEMA4G	57715
SEMA5A	9037
SEMA5B	54437
SEMA6A	57556
SEMA6B	10501
SEMA6C	10500
SEMA6D	80031
SEMA7A	8482
SLIT1	6585
SLIT2	9353
TNC	3371
TYMP	1890
XCL1	6375
XCL2	6846
C5AR1	728
ACKR2	1238
CCR1	1230
CCR10	2826
CCR3	1232
CCR4	1233
CCR5	1234
CCR6	1235
CCR7	1236
CCR8	1237
CCR9	10803
ACKR4	51554
CCRL2	9034
CMKLR1	1240
CX3CR1	1524
CXCR3	2833
CXCR4	7852
CXCR5	643
CXCR6	10663
ACKR3	57007
CYSLTR1	10800
CYSLTR2	57105
ACKR1	2532
EDNRA	1909
EDNRB	1910
FPR1	2357
FPR2	2358
FPR2	2358
GPR17	2840
GPR32	2854
GPR33	2856
PTGDR2	11251
C5AR2	27202
CXCR1	3577
CXCR2	3579
LTB4R	1241
LTB4R2	56413
PLAUR	5329
PLXNA1	5361
PLXNA2	5362
PLXNA3	55558
PLXNA4	91584
PLXNB1	5364
PLXNB2	23654
PLXNB3	5365
PLXNC1	10154
PLXND1	23129
PTAFR	5724
ROBO1	6091
ROBO2	6092
ROBO3	64221
RXFP3	51289
XCR1	2829
ADIPOQ	9370
ADM	133
ADM2	79924
AGRP	181
AGT	183
AMBN	258
AMELX	265
AMH	268
ANGPTL5	253935
ANGPTL7	10218
APLN	8862
AREG	374
MANF	7873
CDNF	441549
ARTN	9048
AVP	551
AZU1	566
BDNF	627
BMP1	649
BMP10	27302
BMP15	9210
BMP2	650
BMP3	651
BMP4	652
BMP5	653
BMP6	654
BMP7	655
BMP8A	353500
BMP8B	656
BTC	685
MYDGF	56005
C3	718
C5	727
CALCA	796
CALCB	797
CAMP	820
CAT	847
CCK	885
CCL1	6346
CCL11	6356
CCL13	6357
CCL14	6358
CCL15-CCL14	348249
CCL15	6359
CCL16	6360
CCL17	6361
CCL18	6362
CCL19	6363
CCL2	6347
CCL20	6364
CCL21	6366
CCL22	6367
CCL23	6368
CCL24	6369
CCL25	6370
CCL26	10344
CCL27	10850
CCL28	56477
CCL3	6348
CCL3L1	6349
CCL3P1	390788
CCL3L3	414062
CCL4	6351
CCL4L2	9560
CCL4L1	388372
CCL5	6352
CCL7	6354
CCL8	6355
CD320	51293
CD40LG	959
CD70	970
ADA2	51816
CER1	9350
CGA	1081
CGB3	1082
CGB1	114335
CGB2	114336
CGB5	93659
CGB7	94027
CGB8	94115
CHGA	1113
CHGB	1114
CKLF	51192
CLCF1	23529
CLEC11A	6320
CMA1	1215
CMTM1	113540
CMTM2	146225
CMTM3	123920
CMTM4	146223
CMTM5	116173
CMTM6	54918
CMTM7	112616
CMTM8	152189
CNTF	1270
CORT	1325
CRH	1392
CSF1	1435
CSF2	1437
CSF3	1440
CSH1	1442
CSH2	1443
CSHL1	1444
CSPG5	10675
CTF1	1489
CCN2	1490
CTSG	1511
CX3CL1	6376
CXCL1	2919
CXCL10	3627
CXCL11	6373
CXCL12	6387
CXCL13	10563
CXCL14	9547
CXCL16	58191
CXCL17	284340
CXCL2	2920
CXCL3	2921
CXCL5	6374
CXCL6	6372
CXCL9	4283
CCN1	3491
DEFA1	1667
DEFA3	1668
DEFA5	1670
DEFB1	1672
DEFB103B	55894
DEFB104A	140596
DEFB4A	1673
DKK1	22943
EBI3	10148
EDN1	1906
EDN2	1907
EDN3	1908
EGF	1950
EPGN	255324
EPO	2056
EREG	2069
ESM1	11082
FAM3B	54097
FAM3C	10447
FAM3D	131177
FASLG	356
FGF1	2246
FGF10	2255
FGF11	2256
FGF12	2257
FGF13	2258
FGF14	2259
FGF16	8823
FGF17	8822
FGF18	8817
FGF19	9965
FGF2	2247
FGF20	26281
FGF21	26291
FGF22	27006
FGF23	8074
FGF3	2248
FGF4	2249
FGF5	2250
FGF6	2251
FGF7	2252
FGF8	2253
FGF9	2254
VEGFD	2277
FIGNL2	401720
FLT3LG	2323
FSHB	2488
GAL	51083
GALP	85569
GAST	2520
GCG	2641
GDF1	2657
GDF10	2662
GDF11	10220
GDF15	9518
GDF2	2658
GDF3	9573
GDF5	8200
GDF6	392255
GDF7	151449
GDF9	2661
GDNF	2668
GH1	2688
GH2	2689
GHRH	2691
GHRL	51738
GIP	2695
GKN1	56287
GMFB	2764
GMFG	9535
GNRH1	2796
GNRH2	2797
GPHA2	170589
GPHB5	122876
GPI	2821
GREM1	26585
GREM2	64388
GRN	2896
GRP	2922
GUCA2A	2980
HAMP	57817
HBEGF	1839
HDGF	3068
HDGFL3	50810
HGF	3082
HTN3	3347
IAPP	3375
IFNA1	3439
IFNA10	3446
IFNA13	3447
IFNA14	3448
IFNA16	3449
IFNA17	3451
IFNA2	3440
IFNA21	3452
IFNA4	3441
IFNA5	3442
IFNA6	3443
IFNA7	3444
IFNA8	3445
IFNB1	3456
IFNE	338376
IFNG	3458
IFNK	56832
IFNW1	3467
IGF1	3479
IGF2	3481
IL10	3586
IL11	3589
IL12A	3592
IL12B	3593
IL13	3596
IL15	3600
IL16	3603
IL17A	3605
IL17B	27190
IL17C	27189
IL17D	53342
IL17F	112744
IL18	3606
IL19	29949
IL1A	3552
IL1B	3553
IL1F10	84639
IL36RN	26525
IL36A	27179
IL37	27178
IL36B	27177
IL36G	56300
IL1RN	3557
IL2	3558
IL20	50604
IL21	59067
IL22	50616
IL23A	51561
IL24	11009
IL25	64806
IL26	55801
IL27	246778
IFNL2	282616
IFNL3	282617
IFNL1	282618
IL3	3562
IL31	386653
IL32	9235
IL33	90865
IL34	146433
IL4	3565
IL5	3567
IL6	3569
IL6ST	3572
IL7	3574
CXCL8	3576
IL9	3578
INHA	3623
INHBA	3624
INHBB	3625
INHBC	3626
INHBE	83729
INS	3630
INS-IGF2	723961
INSL3	3640
INSL4	3641
INSL5	10022
INSL6	11172
JAG1	182
JAG2	3714
FGF7P6	387628
FGF7P3	654466
KITLG	4254
KL	9365
LACRT	90070
LECT2	3950
LEFTY1	10637
LEFTY2	7044
LEP	3952
LHB	3972
LIF	3976
LRSAM1	90678
LTA	4049
LTB	4050
LTBP1	4052
LTBP2	4053
LTBP3	4054
LTBP4	8425
MDK	4192
MIA	8190
MIF	4282
MLN	4295
MSTN	2660
NAMPT	10135
NDP	4693
NENF	29937
NGF	4803
NMB	4828
NODAL	4838
CCN3	4856
NPFF	8620
NPPA	4878
NPPB	4879
NPPC	4880
NPY	4852
NRG1	3084
NRG2	9542
NRG3	10718
NRG4	145957
NRTN	4902
NTF3	4908
NTF4	4909
NTS	4922
NUDT6	11162
OGN	4969
OSGIN1	29948
OSM	5008
OSTN	344901
OXT	5020
ENDOU	8909
PDGFA	5154
PDGFB	5155
PDGFC	56034
PDGFD	80310
PDGFRA	5156
PDGFRB	5159
PDGFRL	5157
PDYN	5173
PENK	5179
PF4	5196
PF4V1	5197
PGF	5228
PLAU	5328
PMCH	5367
PNOC	5368
POMC	5443
PPBP	5473
PPBPP1	728045
PPBPP2	10895
PPY	5539
PRL	5617
PRLH	51052
PROK1	84432
PROK2	60675
PSPN	5623
PTH	5741
PTH2	113091
PTHLH	5744
PTN	5764
PYY	5697
QRFP	347148
RABEP1	9135
RABEP2	79874
REG1A	5967
RETN	56729
RETNLB	84666
RLN1	6013
RLN2	6019
RLN3	117579
RNASE2	6036
S100A6	6277
SAA1	6288
SAA2	6289
SBDS	51119
SCG2	7857
SCGB3A1	92304
SCT	6343
AIMP1	9255
SECTM1	6398
SEMA3A	10371
SEMA3B	7869
SEMA3C	10512
SEMA3D	223117
SEMA3E	9723
SEMA3F	6405
SEMA3G	56920
SEMA4A	64218
SEMA4B	10509
SEMA4C	54910
SEMA4D	10507
SEMA4F	10505
SEMA4G	57715
SEMA5A	9037
SEMA5B	54437
SEMA6A	57556
SEMA6B	10501
SEMA6C	10500
SEMA6D	80031
SEMA7A	8482
SLIT1	6585
SLIT2	9353
SLURP1	57152
SPP1	6696
SST	6750
STC1	6781
STC2	8614
TAC1	6863
TDGF1	6997
TDGF1P3	6998
TG	7038
TGFA	7039
TGFB1	7040
TGFB2	7042
TGFB3	7043
THPO	7066
TNC	3371
TNF	7124
TNFRSF11B	4982
TNFSF10	8743
TNFSF11	8600
TNFSF12	8742
TNFSF13	8741
TNFSF13B	10673
TNFSF14	8740
TNFSF15	9966
TNFSF18	8995
TNFSF4	7292
TNFSF8	944
TNFSF9	8744
TOR2A	27433
TRH	7200
TSHB	7252
TSLP	85480
TXLNA	200081
TYMP	1890
UCN	7349
UCN2	90226
UCN3	114131
UTS2	10911
UTS2B	257313
VEGFA	7422
VEGFB	7423
VEGFC	7424
VGF	7425
VIP	7432
XCL1	6375
XCL2	6846
ACVR1B	91
ACVR1C	130399
ACVR2A	92
ACVR2B	93
ACVRL1	94
ADCYAP1R1	117
ADIPOR1	51094
ADIPOR2	79602
ADRB1	153
ADRB2	154
AGTR1	185
AGTR2	186
AMHR2	269
ANGPT1	284
ANGPT4	51378
ANGPTL1	9068
ANGPTL2	23452
ANGPTL3	27329
ANGPTL4	51129
ANGPTL6	83854
APLNR	187
AR	367
AVPR1A	552
AVPR1B	553
AVPR2	554
BMPR1A	657
BMPR1B	658
BMPR2	659
BRD8	10902
C3AR1	719
C5AR1	728
CALCR	799
CALCRL	10203
ACKR2	1238
CCR1	1230
CCR10	2826
CCR3	1232
CCR4	1233
CCR5	1234
CCR6	1235
CCR7	1236
CCR8	1237
CCR9	10803
ACKR4	51554
CCRL2	9034
CD40	958
CMKLR1	1240
CNTFR	1271
CRHR1	1394
CRHR2	1395
CRIM1	51232
CRLF1	9244
CRLF2	64109
CRLF3	51379
CSF1R	1436
CSF2RA	1438
CSF2RB	1439
CSF3R	1441
CX3CR1	1524
CXCR3	2833
CXCR4	7852
CXCR5	643
CXCR6	10663
ACKR3	57007
CYSLTR1	10800
CYSLTR2	57105
ACKR1	2532
EDNRA	1909
EDNRB	1910
EGFR	1956
ENG	2022
EPOR	2057
ESR1	2099
ESR2	2100
ESRRA	2101
ESRRB	2103
ESRRG	2104
FGFR1	2260
FGFR2	2263
FGFR3	2261
FGFR4	2264
FGFRL1	53834
FLT1	2321
FLT3	2322
FLT4	2324
FPR1	2357
FPR2	2358
FPR2	2358
FSHR	2492
GALR2	8811
GALR3	8484
GCGR	2642
GHR	2690
GHRHR	2692
GHSR	2693
GIPR	2696
GLP1R	2740
GLP2R	9340
GNRHR	2798
GPER1	2852
GPR17	2840
GPR32	2854
GPR33	2856
PTGDR2	11251
C5AR2	27202
HNF4A	3172
HNF4G	3174
HTR3A	3359
HTR3B	9177
HTR3C	170572
HTR3D	200909
HTR3E	285242
IFNAR1	3454
IFNAR2	3455
IFNGR1	3459
IFNGR2	3460
IGF1R	3480
IGF2R	3482
IL10RA	3587
IL10RB	3588
IL11RA	3590
IL12RB1	3594
IL12RB2	3595
IL13RA1	3597
IL13RA2	3598
IL15RA	3601
IL2RB	3560
IL17RA	23765
IL17RB	55540
IL17RC	84818
IL17RD	54756
IL17RE	132014
IL18R1	8809
IL18RAP	8807
IL1R1	3554
IL1R2	7850
IL1RAP	3556
IL1RL1	9173
IL1RL2	8808
IL20RA	53832
IL20RB	53833
IL21R	50615
IL22RA1	58985
IL22RA2	116379
IL23R	149233
IL27RA	9466
IFNLR1	163702
IL2RA	3559
IL2RB	3560
IL2RG	3561
IL31RA	133396
IL3RA	3563
IL4R	3566
IL5RA	3568
IL6R	3570
IL7R	3575
CXCR1	3577
CXCR2	3579
IL9R	3581
INSR	3643
KDR	3791
LEPR	3953
LGR4	55366
LGR5	8549
LGR6	59352
LHCGR	3973
LIFR	3977
LTB4R	1241
LTB4R2	56413
LTBR	4055
MC1R	4157
MC2R	4158
MC3R	4159
MC4R	4160
MCHR1	2847
MCHR2	84539
MET	4233
MLNR	2862
MPL	4352
MTNR1A	4543
MTNR1B	4544
NGFR	4804
NMBR	4829
NPR1	4881
NPR3	4883
NR0B1	190
NR0B2	8431
NR1D1	9572
NR1D2	9975
NR1H2	7376
NR1H3	10062
NR1H4	9971
NR1I2	8856
NR1I3	9970
NR2C1	7181
NR2C2	7182
NR2E1	7101
NR2E3	10002
NR2F1	7025
NR2F2	7026
NR2F6	2063
NR3C1	2908
NR3C2	4306
NR4A1	3164
NR4A2	4929
NR4A3	8013
NR5A1	2516
NR5A2	2494
NR6A1	2649
NRP1	8829
NRP2	8828
OGFR	11054
OPRD1	4985
OPRK1	4986
OPRL1	4987
OPRM1	4988
OSMR	9180
OXTR	5021
PGR	5241
PGRMC2	10424
PLAUR	5329
PLXNA1	5361
PLXNA2	5362
PLXNA3	55558
PLXNA4	91584
PLXNB1	5364
PLXNB2	23654
PLXNB3	5365
PLXNC1	10154
PLXND1	23129
PPARA	5465
PPARD	5467
PPARG	5468
PRLHR	2834
PRLR	5618
PTAFR	5724
PTGDR	5729
PTGDS	5730
PTGER1	5731
PTGER2	5732
PTGER3	5733
PTGER4	5734
PTGFR	5737
PTH1R	5745
PTH2R	5746
RARA	5914
RARB	5915
RARG	5916
ROBO1	6091
ROBO2	6092
ROBO3	64221
RORA	6095
RORB	6096
RORC	6097
RXFP1	59350
RXFP2	122042
RXFP3	51289
RXRA	6256
RXRB	6257
RXRG	6258
S1PR1	1901
S1PR2	9294
SCTR	6344
SDC1	6382
SDC2	6383
SDC3	9672
SDC4	6385
SORT1	6272
SSTR1	6751
SSTR2	6752
SSTR5	6755
ST2	6761
TACR1	6869
TEK	7010
TGFBR1	7046
TGFBR2	7048
TGFBR3	7049
THRA	7067
THRB	7068
TIE1	7075
TNFRSF10A	8797
TNFRSF10B	8795
TNFRSF10C	8794
TNFRSF10D	8793
TNFRSF11A	8792
TNFRSF12A	51330
TNFRSF13B	23495
TNFRSF13C	115650
TNFRSF14	8764
TNFRSF17	608
TNFRSF18	8784
TNFRSF19	55504
TNFRSF1A	7132
TNFRSF1B	7133
TNFRSF21	27242
TNFRSF25	8718
TNFRSF4	7293
TNFRSF6B	8771
TNFRSF8	943
TNFRSF9	3604
TRHR	7201
TSHR	7253
TUBB3	10381
VDR	7421
VIPR1	7433
VIPR2	7434
XCR1	2829
IFNA10	3446
IFNA13	3447
IFNA14	3448
IFNA16	3449
IFNA17	3451
IFNA2	3440
IFNA21	3452
IFNA4	3441
IFNA5	3442
IFNA6	3443
IFNA7	3444
IFNA8	3445
IFNB1	3456
IFNE	338376
IFNG	3458
IFNK	56832
IFNW1	3467
IFNAR2	3455
IFNGR1	3459
IFNGR2	3460
IL11	3589
IL12A	3592
IL12B	3593
IL13	3596
IL15	3600
IL16	3603
IL17A	3605
IL17B	27190
IL17C	27189
IL17D	53342
IL17F	112744
IL18	3606
IL19	29949
IL1A	3552
IL1B	3553
IL1F10	84639
IL36RN	26525
IL36A	27179
IL37	27178
IL36B	27177
IL36G	56300
IL1RN	3557
IL2	3558
IL20	50604
IL21	59067
IL22	50616
IL23A	51561
IL24	11009
IL25	64806
IL26	55801
IL27	246778
IFNL2	282616
IFNL3	282617
IFNL1	282618
IL3	3562
IL31	386653
IL32	9235
IL33	90865
IL34	146433
IL4	3565
IL5	3567
IL6	3569
IL6ST	3572
IL7	3574
CXCL8	3576
IL9	3578
TXLNA	200081
IL10RA	3587
IL10RB	3588
IL11RA	3590
IL12RB1	3594
IL12RB2	3595
IL13RA1	3597
IL13RA2	3598
IL15RA	3601
IL2RB	3560
IL17RA	23765
IL17RB	55540
IL17RC	84818
IL17RD	54756
IL17RE	132014
IL18R1	8809
IL18RAP	8807
IL1R1	3554
IL1R2	7850
IL1RAP	3556
IL1RL1	9173
IL1RL2	8808
IL20RA	53832
IL20RB	53833
IL21R	50615
IL22RA1	58985
IL22RA2	116379
IL23R	149233
IL27RA	9466
IFNLR1	163702
IL2RA	3559
IL2RB	3560
IL2RG	3561
IL31RA	133396
IL3RA	3563
IL4R	3566
IL5RA	3568
IL6R	3570
IL7R	3575
CXCR1	3577
CXCR2	3579
IL9R	3581
ST2	6761
HLA-A	3105
HLA-B	3106
HLA-C	3107
HLA-E	3133
HLA-G	3135
KIR3DL1	3811
KIR3DL2	3812
KIR2DL1	3802
KIR2DL2	3803
KIR2DL3	3804
KIR2DL4	3805
KIR2DL5A	57292
KLRC1	3821
KLRC2	3822
KLRC3	3823
KLRD1	3824
PTPN6	5777
[truncated: 484 more rows]
