# Supplementary material for: Novel pyroptosis-immune-related lncRNA signature exhibits a distinct immune cell infiltration landscape in breast cancer
Source: Front Immunol. 2025 Jan 21;15:1522327. doi: 10.3389/fimmu.2024.1522327 (PMC11790642; doi:10.3389/fimmu.2024.1522327)
Supplement: Supplementary file 3 [file DataSheet3.csv]

AC000068.5
AC000120.7
AC002116.8
AC002398.12
AC002480.3
AC004156.3
AC004490.1
AC004538.3
AC004988.1
AC005152.3
AC005339.2
AC005519.4
AC005606.14
AC005606.15
AC005682.5
AC005786.7
AC006547.8
AC006946.16
AC007038.7
AC007192.6
AC007255.8
AC007461.2
AC007566.10
AC009501.4
AC009961.3
AC010969.1
AC011738.4
AC011893.3
AC016735.2
AC016995.3
AC017002.1
AC018647.3
AC021188.4
AC025165.8
AC026150.8
AC072062.1
AC073046.25
AC073072.5
AC074289.1
AC079767.4
AC093110.3
AC093495.4
AC093609.1
AC093850.2
AC097713.3
AC104667.3
AC104820.2
AC106786.1
AC112721.2
AC114730.11
AC133644.2
AC144450.1
AC144450.2
ACTA2-AS1
ADAMTS9-AS1
ADAMTS9-AS2
ADIPOQ-AS1
AF015262.2
AGAP11
AL035610.1
ALDH1L1-AS2
AP000251.3
AP000662.4
AP000695.4
AP000695.6
AP001189.4
AP001627.1
AP002954.3
AP003068.9
AP004372.1
ARAP1-AS1
ARHGAP11B
ASMTL-AS1
C17orf51
C18orf65
C1orf220
C6orf3
C9orf106
C9orf163
CADM3-AS1
CAHM
CCDC39
CELF2-AS1
CERS6-AS1
CH17-340M24.3
CT62
CTA-384D8.34
CTA-384D8.35
CTB-114C7.4
CTB-158D10.3
CTB-179K24.3
CTB-31O20.3
CTB-31O20.4
CTC-1337H24.4
CTC-260E6.6
CTC-425F1.4
CTC-510F12.6
CTC-518P12.6
CTD-2015H6.3
CTD-2026K11.6
CTD-2054N24.2
CTD-2135D7.5
CTD-2171N6.1
CTD-2270L9.4
CTD-2284J15.1
CTD-2291D10.4
CTD-2303H24.2
CTD-2314B22.1
CTD-2369P2.8
CTD-2396E7.11
CTD-2410N18.3
CTD-2510F5.4
CTD-2516F10.2
CTD-2517M22.17
CTD-2517O10.6
CTD-2562G15.3
CTD-2574D22.2
CTD-2583A14.8
CTD-2589H19.6
CTD-2619J13.27
CTD-3032H12.1
CTD-3035K23.7
CTD-3064M3.7
CTD-3065J16.9
CTD-3092A11.2
CTD-3193K9.11
CTD-3193O13.11
CTD-3222D19.12
CTD-3252C9.4
CYP1B1-AS1
DDX11-AS1
DIO3OS
DIRC1
DLEU2L
DRAIC
ELOVL2-AS1
EMX2OS
EXTL3-AS1
FAM13A-AS1
FAM83A-AS1
FBXL19-AS1
FLJ27354
FLJ44511
FZD10-AS1
GAPLINC
GATA3-AS1
GHET1
GNG12-AS1
GRIK1-AS1
GS1-393G12.14
GUSBP11
HAND2-AS1
HID1-AS1
HLA-F-AS1
HOTAIRM1
HOXA-AS2
HOXB-AS1
HOXD-AS2
HPN-AS1
KB-1460A1.1
KCNJ2-AS1
KLF3-AS1
L3MBTL4-AS1
LA16c-313D11.9
LA16c-325D7.2
LA16c-390E6.5
LEF1-AS1
LIFR-AS1
LINC-PINT
LINC00092
LINC00106
LINC00160
LINC00342
LINC00467
LINC00504
LINC00506
LINC00511
LINC00518
LINC00641
LINC00667
LINC00702
LINC00840
LINC00853
LINC00891
LINC00893
LINC00894
LINC00899
LINC00922
LINC00924
LINC01048
LINC01087
LINC01094
LINC01116
LINC01140
LINC01146
LINC01197
LINC01281
LINC01415
LINC01485
LINC01537
LINC01561
LINC01569
LIPE-AS1
MAFG-AS1
MAGI2-AS3
MAPT-AS1
MBNL1-AS1
MEF2C-AS1
MEG3
MEOX2-AS1
MIR143HG
MIR155HG
MIR205HG
MIR222HG
MIR22HG
MIR497HG
MIR99AHG
N4BP2L2-IT2
NEAT1
NPTN-IT1
NR2F2-AS1
NRAV
OXCT1-AS1
PCAT19
PDXDC2P
PGM5P3-AS1
PGM5P4-AS1
PITRM1-AS1
PKD1P6
PPP1R26-AS1
RAMP2-AS1
RBM5-AS1
RBMS3-AS3
RHPN1-AS1
RP1-18D14.7
RP1-191J18.66
RP1-193H18.3
RP1-20B21.4
RP1-228H13.5
RP1-28O10.1
RP1-59D14.5
RP1-63M2.7
RP11-1000B6.7
RP11-1008C21.1
RP11-1018N14.5
RP11-1024P17.1
RP11-1055B8.4
RP11-1070N10.3
RP11-109D20.2
RP11-109P14.10
RP11-1143G9.4
RP11-1149O23.3
RP11-120D5.1
RP11-123K19.1
RP11-124N14.3
RP11-1260E13.4
RP11-126K1.6
RP11-1275H24.1
RP11-127I20.5
RP11-132A1.4
RP11-138C9.1
RP11-13P5.2
RP11-147L13.8
RP11-150O12.3
RP11-161H23.5
RP11-161M6.2
RP11-166D19.1
RP11-16K12.1
RP11-175K6.1
RP11-182J1.12
RP11-186B7.4
RP11-18H21.1
RP11-203M5.7
RP11-20I20.4
RP11-212I21.2
RP11-212P7.3
RP11-228B15.4
RP11-236L14.2
RP11-23P13.6
RP11-244M2.1
RP11-250B2.5
RP11-251G23.5
RP11-251M1.1
RP11-256P1.1
RP11-262H14.5
RP11-265N6.1
RP11-26J3.3
RP11-274B21.10
RP11-274B21.14
RP11-276H19.1
RP11-283G6.4
RP11-286B14.1
RP11-286H15.1
RP11-288L9.4
RP11-290O12.2
RP11-291B21.2
RP11-295M18.6
RP11-2E11.9
RP11-301L8.2
RP11-302L19.3
RP11-303E16.2
RP11-304L19.12
RP11-316M1.12
RP11-319G6.1
RP11-321G12.1
RP11-322E11.5
RP11-334E6.12
RP11-347C12.10
RP11-347C12.11
RP11-354E11.2
RP11-356O9.2
RP11-359J14.2
RP11-360L9.7
RP11-379F12.4
RP11-379F4.4
RP11-384P7.7
RP11-386G11.10
RP11-388M20.2
RP11-389C8.2
RP11-392O17.1
RP11-394I13.1
RP11-3B7.1
RP11-400F19.18
RP11-400N13.3
RP11-408H1.3
RP11-417E7.1
RP11-417E7.2
RP11-422P24.11
RP11-423H2.3
RP11-426C22.4
RP11-427L15.2
RP11-428K3.1
RP11-435O5.5
RP11-439A17.9
RP11-440D17.3
RP11-443B20.1
RP11-452I5.2
RP11-455O6.2
RP11-458D21.1
RP11-459E5.1
RP11-465L10.10
RP11-473M20.11
RP11-473M20.16
RP11-473M20.9
RP11-483P21.2
RP11-486G15.2
RP11-486L19.2
RP11-494M8.4
RP11-497E19.1
RP11-498C9.13
RP11-498C9.3
RP11-49K24.8
RP11-506K6.4
RP11-521B24.3
RP11-524F11.1
RP11-536I6.2
RP11-536O18.1
RP11-53O19.1
RP11-53O19.3
RP11-543D5.2
RP11-54A9.1
RP11-553L6.5
RP11-554A11.4
RP11-561I11.3
RP11-567I13.1
RP11-568J23.5
RP11-576I22.2
RP11-57A19.2
RP11-582J16.5
RP11-589M4.1
RP11-598F7.3
RP11-5P18.5
RP11-611O2.5
RP11-613D13.8
RP11-626H12.1
RP11-626H12.2
RP11-627K11.6
RP11-631N16.2
RP11-634H22.1
RP11-638I2.6
RP11-645C24.5
RP11-649A18.4
RP11-650L12.2
RP11-66B24.1
RP11-66B24.4
RP11-675F6.3
RP11-679B19.1
RP11-681H18.2
RP11-689P11.2
RP11-693J15.4
RP11-696N14.1
RP11-697E22.1
RP11-699C17.1
RP11-6N17.6
RP11-6O2.3
RP11-6O2.4
RP11-70D24.2
RP11-71H17.7
RP11-723O4.9
RP11-736K20.5
RP11-742B18.1
RP11-746M1.1
RP11-755F10.3
RP11-769O8.1
RP11-769O8.3
RP11-796E2.4
RP11-798K3.2
RP11-7F17.8
RP11-800A3.4
RP11-815M8.1
RP11-823E8.3
RP11-863P13.3
RP11-867G23.4
RP11-875O11.1
RP11-894P9.1
RP11-89H19.2
RP11-902B17.1
RP11-932O9.7
RP11-932O9.9
RP11-94I2.4
RP11-96C23.13
RP11-96D1.6
RP11-96K19.2
RP11-982M15.2
RP11-9E17.1
RP13-104F24.2
RP13-131K19.2
RP13-297E16.4
RP13-395E19.3
RP13-463N16.6
RP13-516M14.1
RP13-580F15.2
RP13-582O9.7
RP3-337H4.8
RP3-355L5.4
RP3-368A4.6
RP3-394A18.1
RP3-395M20.12
RP3-405J10.3
RP3-416H24.1
RP3-428L16.2
RP4-549L20.3
RP4-568C11.4
RP4-616B8.5
RP4-647J21.1
RP4-657D16.3
RP4-717I23.3
RP4-742C19.13
RP4-798P15.3
RP5-1024N4.4
RP5-1028K7.2
RP5-1056H1.2
RP5-1057I20.4
RP5-1057J7.7
RP5-1091N2.9
RP5-1142A6.9
RP5-1171I10.5
RP5-839B4.8
RP5-855D21.1
RP5-858L17.1
RP5-907D15.4
RP5-940J5.9
RP5-952N6.1
RP5-967N21.11
RP6-159A1.4
SAMD12-AS1
SEMA3F-AS1
SEMA6A-AS1
SENCR
SH3BP5-AS1
SIAH2-AS1
SIGLEC5
SLCO4A1-AS1
SNHG14
SOX9-AS1
SRRM2-AS1
SSBP3-AS1
TAF1A-AS1
TMEM220-AS1
TMPO-AS1
TRBV11-2
TRHDE-AS1
TTC39A-AS1
TYMSOS
UNQ6494
USP2-AS1
USP30-AS1
VIPR1-AS1
WDFY3-AS2
WDR86-AS1
XIST
XXbac-B461K10.4
XXbac-BPG252P9.10
XXbac-BPG299F13.17
XXbac-BPGBPG55C20.2
ZEB2-AS1
ZNF638-IT1
ZSWIM8-AS1
